# Supplementary material for: Transcriptomic Response to Perkinsus marinus in Two Crassostrea Oysters Reveals Evolutionary Dynamics of Host-Parasite Interactions
Source: Front Genet. 2021 Dec 3;12:795706. doi: 10.3389/fgene.2021.795706 (PMC8678459; doi:10.3389/fgene.2021.795706)
Supplement: Supplementary file 1 [file Table2.XLSX]

## Sheet: Cv DEGs
DEGs ID	V0	VC1	VC2	VD1	VD2	IPR	immune related DEGs（in yellow）
LOC111099064	12.5601	9.16448	13.2078	72.5487	11.0895	IPR001212; Somatomedin B domainIPR018998; Endoribonuclease XendoU
LOC111099155	33.4935	33.0781	53.0295	41.7509	46.4488	IPR001309; Peptidase C14, p20 domainIPR001315; CARD domainIPR002138; Peptidase C14, caspase non-catalytic subunit p10IPR011029; Death-like domainIPR015917; Peptidase C14A, homology domainIPR029030; Caspase-like domain	Caspase
LOC111099526	1.58482	3.09789	3.9789	12.8012	5.13672	IPR027417; P-loop containing nucleoside triphosphate hydrolase
LOC111099595	0	14.0794	3.09552	0	14.6527
LOC111099649	2.0819	5.37696	5.39127	1.84581	5.19947
LOC111099726	9.00314	5.07291	10.7967	0.893818	11.255
LOC111099740	13.8616	19.07	14.7028	6.63157	12.8651	IPR002659; Glycosyl transferase, family 31
LOC111099810	14.5838	13.3028	20.1331	49.1508	39.0198
LOC111099927	180.193	95.4435	56.5173	29.2564	57.8022	IPR010255; Haem peroxidaseIPR019791; Haem peroxidase, animal
LOC111099973	17.9403	47.019	25.3761	46.6358	54.9777	IPR000742; EGF-like domainIPR001846; von Willebrand factor, type D domainIPR013032; EGF-like, conserved site
LOC111100026	9.6875	13.3404	7.25509	3.73306	13.512	IPR000855; Peptidase C5, adenainIPR003653; Ulp1 protease family, C-terminal catalytic domain
LOC111100030	7.19101	1.48437	4.73987	0.862471	0.955765
LOC111100057	0.411805	0.828511	1.67001	8.37456	2.50654
LOC111100061	0	13.5652	0	4.95019	5.16913
LOC111100079	3.5208	3.06251	3.10581	9.69547	6.17252	IPR003598; Immunoglobulin subtype 2IPR003599; Immunoglobulin subtypeIPR003961; Fibronectin type IIIIPR007110; Immunoglobulin-like domainIPR013162; CD80-like, immunoglobulin C2-setIPR013783; Immunoglobulin-like fold
LOC111100091	11.5935	3.46843	27.8442	53.1681	30.6641
LOC111100133	14.7872	40.8443	25.6029	14.8203	23.2829	IPR007593; CD225/Dispanin family
LOC111100146	2.40364	3.73081	5.08483	1.69075	3.46923	IPR024810; Mab-21 domain
LOC111100324	13.0796	6.31474	7.66367	23.7682	15.7297	IPR000595; Cyclic nucleotide-binding domainIPR027417; P-loop containing nucleoside triphosphate hydrolase
LOC111100408	55.6653	44.2364	61.2773	57.1249	50.9149	IPR001370; BIR repeatIPR001841; Zinc finger, RING-typeIPR013083; Zinc finger, RING/FYVE/PHD-type	IAP
LOC111100432	8.61627	14.3074	6.84373	11.5607	12.8805	IPR001370; BIR repeat	IAP
LOC111100443	11.0575	12.2674	18.3692	17.6008	15.7519	IPR001370; BIR repeatIPR001841; Zinc finger, RING-typeIPR013083; Zinc finger, RING/FYVE/PHD-type	IAP
LOC111100471	7.03701	1.55411	4.08152	0.95529	2.53845	IPR001370; BIR repeatIPR001841; Zinc finger, RING-type	IAP
LOC111100525	5.90242	12.1725	11.493	3.94741	10.1532	IPR011990; Tetratricopeptide-like helical domainIPR024810; Mab-21 domain
LOC111100527	4.5691	11.1093	7.23286	2.5581	8.96997	IPR024810; Mab-21 domain
LOC111100563	59.3792	51.2316	80.8925	68.5112	85.2959	IPR001304; C-type lectinIPR016186; C-type lectin-likeIPR016187; C-type lectin foldIPR018378; C-type lectin, conserved site	CTLDC
LOC111100614	27.419	43.9801	19.8936	18.0829	23.4438	IPR007007; Ninjurin
LOC111100629	6.61207	6.22988	10.3075	10.9254	10.7728	IPR000479; Cation-independent mannose-6-phosphate receptorIPR009011; Mannose-6-phosphate receptor binding domain	M6P
LOC111100633	107.397	90.0183	132.917	21.5741	147.914	IPR001370; BIR repeatIPR001841; Zinc finger, RING-typeIPR013083; Zinc finger, RING/FYVE/PHD-type	IAP
LOC111100755	4.93194	10.7763	3.25914	1.66837	4.8821
LOC111100780	4.33543	1.02799	10.9782	6.09526	6.63416
LOC111100800	3.09415	1.09442	0.578732	5.0308	0.982661
LOC111100804	5.03167	3.7446	9.23119	2.91891	7.79602	IPR000757; Glycoside hydrolase family 16IPR013320; Concanavalin A-like lectin/glucanase domain	βGRP
LOC111100840	53.5789	6.33773	48.7848	43.0175	36.6115
LOC111100843	0.763218	2.31875	6.15656	7.27648	7.56756	IPR000315; B-box-type zinc fingerIPR011042; Six-bladed beta-propeller, TolB-like
LOC111100904	25.5542	17.2378	16.9749	22.5494	30.1586	IPR001650; Helicase, C-terminalIPR006162; Phosphopantetheine attachment siteIPR011545; DEAD/DEAH box helicase domainIPR014001; Helicase superfamily 1/2, ATP-binding domainIPR021673; C-terminal domain of RIG-IIPR027417; P-loop containing nucleoside triphosphate hydrolaseIPR031964; Caspase recruitment domain	RLR
LOC111100907	0.459696	7.87197	1.9785	1.97316	2.99745	IPR000742; EGF-like domainIPR008979; Galactose-binding domain-like
LOC111101018	36.814	35.2611	19.6136	27.1278	32.1867	IPR001370; BIR repeatIPR001841; Zinc finger, RING-type	IAP
LOC111101070	14.1922	65.9116	20.8942	22.1694	22.3129	IPR003656; Zinc finger, BED-type
LOC111101136	8.57854	11.6893	7.42695	22.5561	2.36363	IPR002502; N-acetylmuramoyl-L-alanine amidase domainIPR006619; Peptidoglycan recognition protein family domain, metazoa/bacteriaIPR015510; Peptidoglycan recognition protein	PGRP
LOC111101163	14.9148	6.44793	36.1702	147.68	86.4749
LOC111101179	7.87924	6.5898	8.59802	12.7769	10.1648	IPR000315; B-box-type zinc fingerIPR011042; Six-bladed beta-propeller, TolB-like
LOC111101211	38.7523	8.55799	11.8748	12.5809	3.28247	IPR006093; Oxygen oxidoreductase covalent FAD-binding siteIPR006094; FAD linked oxidase, N-terminalIPR012951; Berberine/berberine-likeIPR016166; FAD-binding, type 2IPR016167; FAD-binding, type 2, subdomain 1IPR016169; CO dehydrogenase flavoprotein-like, FAD-binding, subdomain 2
LOC111101217	2.96638	9.10547	3.27384	2.87511	2.52652
LOC111101301	4.35467	0	55.147	154.744	160.78
LOC111101370	16.0719	0.175626	10.4227	4.97425	1.18135
LOC111101379	3.15779	9.45851	4.0904	3.85906	3.82642	IPR002048; EF-hand domainIPR011992; EF-hand domain pairIPR018247; EF-Hand 1, calcium-binding site
LOC111101418	17.4426	49.0356	26.0733	16.1433	28.4627
LOC111101461	18.7133	12.2937	20.3457	3.45013	11.7704	IPR001073; C1q domainIPR008983; Tumour necrosis factor-like domain	C1qDC
LOC111101491	94.371	63.813	65.6107	26.9664	38.4046	IPR010255; Haem peroxidaseIPR019791; Haem peroxidase, animal
LOC111101544	16.8216	0.435963	0.577256	1.53672	3.99145	IPR003582; ShKT domainIPR008969; Carboxypeptidase-like, regulatory domainIPR014766; Carboxypeptidase, regulatory domain
LOC111101612	9.43579	10.9698	23.0585	3.58445	6.66836	IPR012337; Ribonuclease H-like domain
LOC111101689	4.47498	2.06779	1.58658	1.82815	2.89877	IPR001370; BIR repeatIPR001841; Zinc finger, RING-type	IAP
LOC111101753	1.66957	7.38605	3.0307	2.31171	3.24853	IPR002172; Low-density lipoprotein (LDL) receptor class A repeatIPR003598; Immunoglobulin subtype 2IPR003599; Immunoglobulin subtypeIPR007110; Immunoglobulin-like domainIPR013098; Immunoglobulin I-setIPR013783; Immunoglobulin-like foldIPR023415; Low-density lipoprotein (LDL) receptor class A, conserved site
LOC111101759	17.4593	4.16126	15.6073	26.6381	14.7337
LOC111101775	22.7322	36.8174	30.2423	21.2828	29.0334	IPR002502; N-acetylmuramoyl-L-alanine amidase domainIPR006619; Peptidoglycan recognition protein family domain, metazoa/bacteriaIPR015510; Peptidoglycan recognition protein	PGRP
LOC111101781	2.86674	2.74856	5.00937	8.37099	6.1665	IPR000315; B-box-type zinc fingerIPR011042; Six-bladed beta-propeller, TolB-likeIPR013017; NHL repeat, subgroup
LOC111101829	4.2684	1.79933	5.81717	8.64392	6.72398
LOC111101846	4.73181	3.51331	7.88812	13.4005	13.1748
LOC111101924	3.14595	7.58531	7.53477	3.33822	5.72914	IPR000477; Reverse transcriptase domainIPR001584; Integrase, catalytic coreIPR001878; Zinc finger, CCHC-typeIPR005312; Protein of unknown function DUF1759IPR008042; Retrotransposon, PaoIPR008737; Peptidase aspartic, putativeIPR012337; Ribonuclease H-like domain
LOC111101931	2.70428	8.28235	5.86677	5.41816	6.89976	IPR001584; Integrase, catalytic coreIPR002110; Ankyrin repeatIPR012337; Ribonuclease H-like domainIPR020683; Ankyrin repeat-containing domain
LOC111101985	8.2418	2.65392	22.6399	0.688018	3.51937
LOC111102089	9.25206	6.76404	11.9747	9.15503	11.1959		TRAF
LOC111102206	1.64585	10.0102	2.16176	7.88374	6.96421
LOC111102229	3.20417	9.90032	4.35558	3.25858	7.52434	IPR002172; Low-density lipoprotein (LDL) receptor class A repeatIPR003598; Immunoglobulin subtype 2IPR003599; Immunoglobulin subtypeIPR007110; Immunoglobulin-like domainIPR013098; Immunoglobulin I-setIPR013783; Immunoglobulin-like foldIPR023415; Low-density lipoprotein (LDL) receptor class A, conserved site
LOC111102295	6.84687	6.06027	9.65328	7.36501	8.58513		TRAF
LOC111102299	17.7856	97.58	33.7103	8.44632	28.509
LOC111102541	21.9663	15.9532	11.9353	2.97598	20.9889	IPR001394; Peptidase C19, ubiquitin carboxyl-terminal hydrolaseIPR018200; Ubiquitin specific protease, conserved siteIPR028889; Ubiquitin specific protease domain
LOC111102730	10.6775	0	7.7499	3.28587	1.51212
LOC111102920	1.27257	1.0587	0.778445	1.39011	2.29192	IPR000157; Toll/interleukin-1 receptor homology (TIR) domainIPR001611; Leucine-rich repeatIPR003591; Leucine-rich repeat, typical subtypeIPR032675; Leucine-rich repeat domain, L domain-like	TLR
LOC111102964	5.65286	4.61784	5.24688	3.46543	3.05771	IPR001370; BIR repeat	IAP
LOC111102966	28.7228	336.457	225.314	76.4596	79.6303
LOC111102993	7.33551	8.36444	8.26442	5.57727	2.77291	IPR009057; Homeodomain-likeIPR017877; Myb-like domainIPR026753; Nuclear apoptosis-inducing factor 1IPR028002; Myb/SANT-like DNA-binding domain
LOC111103057	25.0179	56.8929	26.9809	15.1484	19.3461	IPR006616; DM9 repeatIPR024518; Domain of unknown function DUF3421
LOC111103075	2.83211	9.52288	2.57748	3.24065	2.76782	IPR006342; Methyltransferase FkbMIPR029063; S-adenosyl-L-methionine-dependent methyltransferase
LOC111103132	2.41386	0.322046	4.26808	6.04725	3.38075	IPR002035; von Willebrand factor, type AIPR002126; CadherinIPR015919; Cadherin-like
LOC111103151	3.51616	3.20388	6.16558	9.177	5.82203	IPR000152; EGF-type aspartate/asparagine hydroxylation siteIPR000742; EGF-like domainIPR001881; EGF-like calcium-binding domainIPR002035; von Willebrand factor, type AIPR003598; Immunoglobulin subtype 2IPR003599; Immunoglobulin subtypeIPR007110; Immunoglobulin-like domain
LOC111103155	5.24708	5.1833	7.32262	7.0718	9.5412	IPR001370; BIR repeatIPR001841; Zinc finger, RING-typeIPR013083; Zinc finger, RING/FYVE/PHD-typeIPR015940; Ubiquitin-associated domain	IAP
LOC111103270	59.1752	83.1612	82.3827	101.849	75.9334	IPR001370; BIR repeatIPR001841; Zinc finger, RING-typeIPR013083; Zinc finger, RING/FYVE/PHD-type	IAP
LOC111103381	38.1412	26.2936	45.2377	109.855	36.786
LOC111103416	11.653	1.3297	9.57152	1.06487	29.5491	IPR002068; Alpha crystallin/Hsp20 domainIPR008978; HSP20-like chaperone
LOC111103427	115.22	87.6654	110.622	111.231	125.896	IPR001370; BIR repeat	IAP
LOC111103610	30.1979	2.49643	4.91105	13.6117	18.922
LOC111103694	1.60551	3.3296	8.02806	2.52868	2.4174
LOC111103770	0	3.92228	7.96333	1.67079	1.71002
LOC111103816	25.3855	15.1704	28.3246	18.492	23.1281	IPR001370; BIR repeatIPR001841; Zinc finger, RING-type	IAP
LOC111103982	27.5984	25.6869	31.8158	19.8147	25.6222	IPR001370; BIR repeatIPR001841; Zinc finger, RING-type	IAP
LOC111103999	8.50377	1.446	11.3363	23.0377	1.97666	IPR003961; Fibronectin type IIIIPR013032; EGF-like, conserved siteIPR013783; Immunoglobulin-like fold
LOC111104000	9.62062	4.93203	19.9672	18.8673	6.32113	IPR000152; EGF-type aspartate/asparagine hydroxylation siteIPR000742; EGF-like domainIPR001881; EGF-like calcium-binding domainIPR013032; EGF-like, conserved siteIPR018097; EGF-like calcium-binding, conserved site
LOC111104074	11.849	11.4288	11.4334	12.7609	14.535	IPR007497; Protein of unknown function DUF541IPR030312; Interleukin-1 receptor-associated kinase 1-binding protein 1	IRAK
LOC111104149	36.7518	50.7442	23.6316	24.7132	29.4439	IPR001163; LSM domain, eukaryotic/archaea-typeIPR010920; LSM domainIPR027078; Small nuclear ribonucleoprotein E
LOC111104150	3.02719	3.04387	4.41555	3.58521	2.68685	IPR001304; C-type lectinIPR003609; PAN/Apple domainIPR016186; C-type lectin-likeIPR016187; C-type lectin fold	CTLDC
LOC111104199	3.51327	3.84695	6.12768	2.30869	2.09631	IPR013217; Methyltransferase type 12IPR026113; Methyltransferase-likeIPR029063; S-adenosyl-L-methionine-dependent methyltransferase
LOC111104208	18.5529	7.59314	7.35084	10.2393	17.6816
LOC111104229	12.4826	3.81883	9.54295	5.11823	6.56099	IPR001370; BIR repeatIPR001841; Zinc finger, RING-typeIPR013083; Zinc finger, RING/FYVE/PHD-type	IAP
LOC111104238	3.86911	3.314	3.52185	5.89168	8.28296	IPR000157; Toll/interleukin-1 receptor homology (TIR) domainIPR001611; Leucine-rich repeatIPR003591; Leucine-rich repeat, typical subtypeIPR032675; Leucine-rich repeat domain, L domain-like	TLR
LOC111104250	337.517	638.975	1024.74	200.978	1120.9	IPR000884; Thrombospondin type-1 (TSP1) repeat
LOC111104279	3.16058	3.51102	9.08255	5.75967	8.61181	IPR001370; BIR repeatIPR001841; Zinc finger, RING-type	IAP
LOC111104281	10.6903	7.67358	7.72483	3.93794	6.18478	IPR013320; Concanavalin A-like lectin/glucanase domain
LOC111104370	3.99712	0.84746	6.08797	3.18659	1.39158	IPR003961; Fibronectin type IIIIPR013032; EGF-like, conserved siteIPR013783; Immunoglobulin-like fold
LOC111104405	3.63054	2.32331	3.28138	7.38955	2.18922	IPR000315; B-box-type zinc fingerIPR011042; Six-bladed beta-propeller, TolB-like
LOC111104430	101.992	96.3897	77.2475	61.5496	67.9618	IPR001841; Zinc finger, RING-typeIPR013083; Zinc finger, RING/FYVE/PHD-type	IAP
LOC111104467	4.24505	1.46007	2.3981	3.2899	6.31636	IPR000242; PTP type protein phosphataseIPR000742; EGF-like domainIPR009030; Growth factor receptor cysteine-rich domainIPR011641; Tyrosine-protein kinase ephrin type A/B receptor-likeIPR013032; EGF-like, conserved siteIPR029021; Protein-tyrosine phosphatase-like
LOC111104525	1.45182	4.8285	10.0122	0.988843	6.02251	IPR009003; Peptidase S1, PA clan
LOC111104612	0	46.0618	22.4538	12.4086	54.5278	IPR001073; C1q domainIPR008983; Tumour necrosis factor-like domain
LOC111104674	5.08156	5.05805	3.64838	3.8702	10.1605	IPR020683; Ankyrin repeat-containing domainIPR027417; P-loop containing nucleoside triphosphate hydrolase
LOC111104697	34.8499	48.5679	35.9139	47.5807	54.1646	IPR002181; Fibrinogen, alpha/beta/gamma chain, C-terminal globular domainIPR014715; Fibrinogen, alpha/beta/gamma chain, C-terminal globular, subdomain 2IPR014716; Fibrinogen, alpha/beta/gamma chain, C-terminal globular, subdomain 1	FBGDC
LOC111104714	37.2368	34.8879	44.782	65.3727	45.9563	IPR002181; Fibrinogen, alpha/beta/gamma chain, C-terminal globular domainIPR014715; Fibrinogen, alpha/beta/gamma chain, C-terminal globular, subdomain 2IPR014716; Fibrinogen, alpha/beta/gamma chain, C-terminal globular, subdomain 1IPR020837; Fibrinogen, conserved site	FBGDC
LOC111104737	28.851	34.4057	34.1339	51.4793	33.7059	IPR002181; Fibrinogen, alpha/beta/gamma chain, C-terminal globular domainIPR014715; Fibrinogen, alpha/beta/gamma chain, C-terminal globular, subdomain 2IPR014716; Fibrinogen, alpha/beta/gamma chain, C-terminal globular, subdomain 1IPR020837; Fibrinogen, conserved site	FBGDC
LOC111104738	4.51484	13.866	1.99093	2.12973	1.29833
LOC111104741	5.44162	9.66276	11.4499	3.17442	12.4852
LOC111104793	4.49457	3.43197	5.13872	5.4185	4.92413	IPR000203; GPS motifIPR000832; GPCR, family 2, secretin-likeIPR000859; CUB domainIPR001304; C-type lectinIPR001879; GPCR, family 2, extracellular hormone receptor domainIPR003599; Immunoglobulin subtypeIPR007110; Immunoglobulin-like domain	CTLDC
LOC111104797	29.7996	27.1102	2.74544	86.8352	8.04634
LOC111104823	6.09892	3.27493	3.51633	2.74506	6.66899	IPR001309; Peptidase C14, p20 domainIPR002138; Peptidase C14, caspase non-catalytic subunit p10IPR015917; Peptidase C14A, homology domainIPR029030; Caspase-like domain	Caspase
LOC111104825	5.68221	7.48328	6.48548	6.44548	7.95423	IPR001309; Peptidase C14, p20 domainIPR002138; Peptidase C14, caspase non-catalytic subunit p10IPR015917; Peptidase C14A, homology domainIPR029030; Caspase-like domain	Caspase
LOC111104826	9.98499	9.48114	10.4997	9.19306	8.0862	IPR001309; Peptidase C14, p20 domainIPR002138; Peptidase C14, caspase non-catalytic subunit p10IPR015917; Peptidase C14A, homology domainIPR029030; Caspase-like domain	Caspase
LOC111104846	11.5781	22.1935	27.0506	7.24502	28.8902	IPR001073; C1q domainIPR008983; Tumour necrosis factor-like domain	C1qDC
LOC111104848	20.0796	14.7571	22.8063	34.0252	21.1006	IPR001713; Proteinase inhibitor I25A, stefin A
LOC111104849	27.224	59.2306	16.6538	20.9834	12.1979
LOC111104918	2.58538	3.1774	3.21533	10.5988	6.87217	IPR031248; RNF213 protein
LOC111104929	6.03719	17.436	6.22482	4.84645	5.78651
LOC111105148	1.79656	1.8468	5.57993	2.94884	5.29087	IPR001370; BIR repeatIPR001841; Zinc finger, RING-type	IAP
LOC111105157	3.70554	3.37866	5.74481	3.05241	7.01084	IPR001370; BIR repeat	IAP
LOC111105259	115.234	138.428	168.417	164.496	189.65	IPR002181; Fibrinogen, alpha/beta/gamma chain, C-terminal globular domainIPR014715; Fibrinogen, alpha/beta/gamma chain, C-terminal globular, subdomain 2IPR014716; Fibrinogen, alpha/beta/gamma chain, C-terminal globular, subdomain 1	FBGDC
LOC111105260	113.526	137.08	164.019	175.454	205.304	IPR002181; Fibrinogen, alpha/beta/gamma chain, C-terminal globular domainIPR014715; Fibrinogen, alpha/beta/gamma chain, C-terminal globular, subdomain 2IPR014716; Fibrinogen, alpha/beta/gamma chain, C-terminal globular, subdomain 1IPR020837; Fibrinogen, conserved site	FBGDC
LOC111105272	15.2776	32.8678	17.4727	9.46869	19.4252
LOC111105284	32.2025	33.2498	10.871	7.41687	8.347	IPR001073; C1q domainIPR008983; Tumour necrosis factor-like domain	C1qDC
LOC111105311	7.71634	69.629	3.61626	41.3834	16.767	IPR001073; C1q domainIPR008983; Tumour necrosis factor-like domain
LOC111105336	18.042	22.5451	16.8165	72.4502	51.2161	IPR006703; AIG1-type guanine nucleotide-binding (G) domainIPR027417; P-loop containing nucleoside triphosphate hydrolase
LOC111105338	7.69973	3.97297	8.08887	8.44757	10.2535	IPR002181; Fibrinogen, alpha/beta/gamma chain, C-terminal globular domainIPR014715; Fibrinogen, alpha/beta/gamma chain, C-terminal globular, subdomain 2IPR014716; Fibrinogen, alpha/beta/gamma chain, C-terminal globular, subdomain 1IPR020837; Fibrinogen, conserved site	FBGDC
LOC111105419	6.59277	5.24464	9.83422	3.32995	4.1395
LOC111105430	0	3.0728	2.25343	3.8664	8.47964	IPR001073; C1q domainIPR008983; Tumour necrosis factor-like domain	C1qDC
LOC111105487	6.08577	12.4795	5.79473	31.9082	14.4377
LOC111105516	4.95758	5.46806	4.21857	1.72113	7.13139	IPR031127; E3 ubiquitin ligase RBR family
LOC111105632	13.25	12.7427	18.529	17.9476	20.6808	IPR001368; TNFR/NGFR cysteine-rich region	TNFR
LOC111105761	10.3093	24.146	10.636	4.0111	5.39548
LOC111105841	3.59336	2.9668	1.26795	2.26505	8.54097
LOC111105921	7.86358	3.81355	12.9208	17.3392	8.10906	IPR006149; EB domain
LOC111105938	0	5.35048	4.08245	1.50324	3.14834	IPR006149; EB domain
LOC111105947	16.1854	22.9976	15.1426	15.8193	17.0924	IPR001309; Peptidase C14, p20 domainIPR029030; Caspase-like domain	Caspase
LOC111106038	250.106	187.341	268.657	498.268	338.728	IPR031569; Apextrin, C-terminal domain
LOC111106122	29.2564	36.6971	23.4218	12.6687	22.4363	IPR000315; B-box-type zinc fingerIPR011042; Six-bladed beta-propeller, TolB-like
LOC111106139	10.5951	11.411	5.93777	8.30084	14.4436
LOC111106140	6.67214	17.8678	11.6167	4.93832	2.16119
LOC111106146	4.48669	20.4082	8.53231	4.13584	7.49269	IPR002181; Fibrinogen, alpha/beta/gamma chain, C-terminal globular domainIPR014715; Fibrinogen, alpha/beta/gamma chain, C-terminal globular, subdomain 2IPR014716; Fibrinogen, alpha/beta/gamma chain, C-terminal globular, subdomain 1IPR020837; Fibrinogen, conserved site
LOC111106165	45.7374	126.321	97.2376	40.4639	72.5194
LOC111106182	13.6982	18.8805	11.276	12.7184	13.3224	IPR001309; Peptidase C14, p20 domainIPR015917; Peptidase C14A, homology domainIPR029030; Caspase-like domain	Caspase
LOC111106267	7.97184	11.1131	3.3993	9.24533	11.1929	IPR006571; TLDc domainIPR027417; P-loop containing nucleoside triphosphate hydrolaseIPR030379; Septin-type guanine nucleotide-binding (G) domain
LOC111106284	18.7886	15.1411	0.778115	58.2378	1.42966	IPR001254; Serine proteases, trypsin domainIPR001314; Peptidase S1A, chymotrypsin-typeIPR009003; Peptidase S1, PA clanIPR018114; Serine proteases, trypsin family, histidine active siteIPR033116; Serine proteases, trypsin family, serine active site
LOC111106288	22.8621	13.9016	33.0138	126.931	62.9819	IPR000064; Endopeptidase, NLPC/P60 domainIPR007921; CHAP domain
LOC111106385	3.52155	8.45217	4.70399	2.73324	3.63527	IPR003323; OTU domainIPR024810; Mab-21 domain
LOC111106389	31.9455	147.173	86.9354	29.7861	84.866	IPR002172; Low-density lipoprotein (LDL) receptor class A repeatIPR023415; Low-density lipoprotein (LDL) receptor class A, conserved site
LOC111106404	1.45144	1.42247	2.11089	7.31216	2.12451	IPR001073; C1q domainIPR008983; Tumour necrosis factor-like domain
LOC111106448	17.2462	31.0412	53.9335	8.49024	15.6545	IPR001315; CARD domainIPR011029; Death-like domain
LOC111106450	21.0328	21.8346	23.838	29.6193	31.1057	IPR020864; Membrane attack complex component/perforin (MACPF) domain	perforin-like
LOC111106460	11.7716	11.6331	11.8176	2.27975	11.3357	IPR000301; TetraspaninIPR008952; Tetraspanin, EC2 domainIPR018499; Tetraspanin/Peripherin
LOC111106512	0	5.07477	4.39401	0	0.798487
LOC111106518	6.8632	4.60669	5.65329	11.8519	7.0854
LOC111106566	0.848192	3.08114	5.91159	3.53272	1.91512	IPR003034; SAP domain
LOC111106631	3.40205	4.33626	3.26259	4.67276	8.28443	IPR000315; B-box-type zinc fingerIPR011042; Six-bladed beta-propeller, TolB-like
LOC111106647	23.6106	16.9925	41.7588	21.837	59.8096	IPR002181; Fibrinogen, alpha/beta/gamma chain, C-terminal globular domainIPR014715; Fibrinogen, alpha/beta/gamma chain, C-terminal globular, subdomain 2IPR014716; Fibrinogen, alpha/beta/gamma chain, C-terminal globular, subdomain 1IPR020837; Fibrinogen, conserved site	FBGDC
LOC111106653	68.387	15.2119	19.2481	39.9612	51.335	IPR001309; Peptidase C14, p20 domainIPR002138; Peptidase C14, caspase non-catalytic subunit p10IPR014720; Double-stranded RNA-binding domainIPR015917; Peptidase C14A, homology domainIPR029030; Caspase-like domain	Caspase
LOC111106700	61.8239	49.1155	33.3112	64.5113	77.781	IPR001073; C1q domainIPR008983; Tumour necrosis factor-like domain
LOC111106710	3.00765	12.8246	7.40087	2.89958	6.05895	IPR001563; Peptidase S10, serine carboxypeptidaseIPR018202; Serine carboxypeptidase, serine active siteIPR029058; Alpha/Beta hydrolase fold
LOC111106726	3.26825	3.54584	6.79153	4.57305	6.02685	IPR001841; Zinc finger, RING-typeIPR011992; EF-hand domain pairIPR013083; Zinc finger, RING/FYVE/PHD-type	IAP
LOC111106749	14.6549	6.47068	10.7641	16.7731	9.92898	IPR002589; Macro domainIPR012317; Poly(ADP-ribose) polymerase, catalytic domain
LOC111106751	1.18506	3.93288	8.80502	1.26124	6.5709	IPR007110; Immunoglobulin-like domainIPR013098; Immunoglobulin I-setIPR013783; Immunoglobulin-like fold
LOC111106757	3.38543	1.12972	5.22611	3.36712	3.75699	IPR005162; Retrotransposon gag domain
LOC111106789	1.65564	2.37193	5.85558	7.87871	10.1925	IPR001073; C1q domainIPR008983; Tumour necrosis factor-like domain	C1qDC
LOC111106823	2.33721	3.4992	3.29205	3.70721	9.16093	IPR000863; Sulfotransferase domainIPR027417; P-loop containing nucleoside triphosphate hydrolase
LOC111106832	1.86765	1.6031	2.06626	2.18129	2.47967	IPR000436; Sushi/SCR/CCP domain	Bf
LOC111106854	3.94928	1.17494	10.5407	4.47279	3.36618	IPR002110; Ankyrin repeatIPR020683; Ankyrin repeat-containing domain
LOC111106857	8.98032	4.81827	16.7381	31.6434	30.9336	IPR001599; Alpha-2-macroglobulinIPR002890; Alpha-2-macroglobulin, N-terminalIPR008930; Terpenoid cyclases/protein prenyltransferase alpha-alpha toroidIPR009048; Alpha-macroglobulin, receptor-bindingIPR011625; Alpha-2-macroglobulin, N-terminal 2IPR011626; Alpha-macroglobulin complement componentIPR019565; Alpha-2-macroglobulin, thiol-ester bond-forming	thioester
LOC111106866	9.19131	28.4133	13.8343	9.88517	10.8025	IPR017946; PLC-like phosphodiesterase, TIM beta/alpha-barrel domain
LOC111106874	11.2107	1.05082	10.8478	7.76458	4.50573	IPR002110; Ankyrin repeatIPR020683; Ankyrin repeat-containing domainIPR027417; P-loop containing nucleoside triphosphate hydrolase
LOC111106912	16.3916	18.4212	6.60424	5.91645	7.86839	IPR001612; Caveolin
LOC111106933	28.6394	46.9231	14.277	12.5518	39.7242
LOC111106939	2.39341	0.551935	1.87527	3.4483	1.74171	IPR000157; Toll/interleukin-1 receptor homology (TIR) domainIPR001611; Leucine-rich repeatIPR003591; Leucine-rich repeat, typical subtypeIPR032675; Leucine-rich repeat domain, L domain-like	TLR
LOC111106978	2.72264	4.09955	5.94219	1.24182	1.58871	IPR001841; Zinc finger, RING-typeIPR009818; Ataxin-2, C-terminalIPR013083; Zinc finger, RING/FYVE/PHD-typeIPR017907; Zinc finger, RING-type, conserved site
LOC111107036	6.16486	1.23044	3.91014	5.55907	4.36817
LOC111107144	3.93897	12.7241	8.17189	3.15111	4.49158
LOC111107163	41.1494	63.4987	46.4383	49.4793	44.2256	IPR000719; Protein kinase domainIPR002290; Serine/threonine/dual specificity protein kinase, catalytic domainIPR003527; Mitogen-activated protein (MAP) kinase, conserved siteIPR008352; Mitogen-activated protein (MAP) kinase, p38IPR011009; Protein kinase-like domainIPR017441; Protein kinase, ATP binding site	p38
LOC111107173	226.262	202.771	253.994	304.242	259.954	IPR020864; Membrane attack complex component/perforin (MACPF) domain	perforin-like
LOC111107177	3.76415	3.449	6.79257	11.8129	4.4539
LOC111107184	6.95781	1.93476	2.09714	6.46049	4.2531	IPR000157; Toll/interleukin-1 receptor homology (TIR) domain
LOC111107233	3.2943	3.52189	6.94674	5.15254	19.7202	IPR001304; C-type lectinIPR016186; C-type lectin-likeIPR016187; C-type lectin fold	CTLDC
LOC111107234	65	60.9997	117.378	66.8606	155.189	IPR001304; C-type lectinIPR016186; C-type lectin-likeIPR016187; C-type lectin fold	CTLDC
LOC111107340	14.5314	20.7643	15.7664	16.4581	17.2772	IPR000719; Protein kinase domainIPR002290; Serine/threonine/dual specificity protein kinase, catalytic domainIPR008271; Serine/threonine-protein kinase, active siteIPR011009; Protein kinase-like domainIPR017441; Protein kinase, ATP binding site	IKK
LOC111107341	13.0335	21.1793	16.5398	14.8434	19.4186	IPR000719; Protein kinase domainIPR002290; Serine/threonine/dual specificity protein kinase, catalytic domainIPR008271; Serine/threonine-protein kinase, active siteIPR011009; Protein kinase-like domainIPR017441; Protein kinase, ATP binding site	IKK
LOC111107375	15.5084	24.2683	18.7412	12.4958	9.2675
LOC111107383	0	17.7184	27.8787	3.27267	10.8534
LOC111107437	4.67828	3.41008	6.30334	4.4385	6.8208	IPR000719; Protein kinase domainIPR002290; Serine/threonine/dual specificity protein kinase, catalytic domainIPR008271; Serine/threonine-protein kinase, active siteIPR011009; Protein kinase-like domainIPR017441; Protein kinase, ATP binding site	TBK1
LOC111107477	19.6746	56.2258	42.3007	17.9132	37.2968	IPR022742; Serine aminopeptidase, S33IPR029058; Alpha/Beta hydrolase fold
LOC111107515	35.4049	83.001	70.0558	28.994	53.6094	IPR022742; Serine aminopeptidase, S33IPR029058; Alpha/Beta hydrolase fold
LOC111107555	9.38242	1.97445	4.88311	10.3179	11.8326	IPR007855; RNA-dependent RNA polymerase, eukaryotic-type
LOC111107664	13.0744	10.1911	9.84376	14.3056	8.20472	IPR001309; Peptidase C14, p20 domainIPR015917; Peptidase C14A, homology domainIPR029030; Caspase-like domain	Caspase
LOC111107734	13.6246	22.6304	13.4466	9.51571	9.27393
LOC111107785	7.07045	1.46121	5.70367	9.22424	4.62139
LOC111107885	60.6604	13.527	16.9056	34.3821	44.4849	IPR001309; Peptidase C14, p20 domainIPR002138; Peptidase C14, caspase non-catalytic subunit p10IPR014720; Double-stranded RNA-binding domainIPR015917; Peptidase C14A, homology domainIPR029030; Caspase-like domain	Caspase
LOC111107980	2.8578	5.92549	6.14047	1.76771	4.27233	IPR027299; GIY-YIG domain
LOC111108045	3.30713	1.12438	1.15213	5.72435	0.845232
LOC111108092	5.64855	7.64754	4.37326	2.64161	2.94213
LOC111108097	21.2149	18.0874	10.098	0	16.732	IPR002181; Fibrinogen, alpha/beta/gamma chain, C-terminal globular domainIPR014715; Fibrinogen, alpha/beta/gamma chain, C-terminal globular, subdomain 2IPR014716; Fibrinogen, alpha/beta/gamma chain, C-terminal globular, subdomain 1IPR020837; Fibrinogen, conserved site
LOC111108100	72.8308	70.7442	62.2393	63.445	81.6188	IPR002181; Fibrinogen, alpha/beta/gamma chain, C-terminal globular domainIPR014715; Fibrinogen, alpha/beta/gamma chain, C-terminal globular, subdomain 2IPR014716; Fibrinogen, alpha/beta/gamma chain, C-terminal globular, subdomain 1	FBGDC
LOC111108132	289.567	190.266	258.585	307.364	292.144	IPR020864; Membrane attack complex component/perforin (MACPF) domain	perforin-like
LOC111108260	17.2055	6.58476	6.5536	49.9231	12.8587	IPR002223; Pancreatic trypsin inhibitor Kunitz domain
LOC111108306	8.33371	7.84452	9.60546	3.28154	1.50693	IPR001190; SRCR domainIPR002035; von Willebrand factor, type AIPR017448; SRCR-like domain	SRCR
LOC111108338	2.24391	7.10193	9.98151	2.9103	8.79768
LOC111108382	12.116	10.6282	11.008	14.6551	9.17097	IPR001309; Peptidase C14, p20 domainIPR015917; Peptidase C14A, homology domainIPR029030; Caspase-like domain	Caspase
LOC111108472	1.26159	9.09258	7.22862	9.15058	16.2609	IPR001073; C1q domainIPR008983; Tumour necrosis factor-like domain	C1qDC
LOC111108500	1494.53	769.781	1507.67	2692	1999.05	IPR031569; Apextrin, C-terminal domain
LOC111108534	4.49866	14.0167	14.6507	6.09348	8.40356	IPR018307; AVL9/DENND6 domainIPR024224; DENND6
LOC111108588	27.449	82.6928	98.5373	50.0038	109.54	IPR031569; Apextrin, C-terminal domain
LOC111108604	7.99053	6.15505	11.6587	5.65725	19.4009	IPR001304; C-type lectinIPR016186; C-type lectin-likeIPR016187; C-type lectin fold	CTLDC
LOC111108616	27.1607	17.7383	34.5324	39.593	37.7633	IPR001555; Phosphoribosylglycinamide formyltransferase, active siteIPR002376; Formyl transferase, N-terminalIPR005793; Formyl transferase, C-terminalIPR009081; Acyl carrier protein-likeIPR011034; Formyl transferase, C-terminal-likeIPR011407; 10-formyltetrahydrofolate dehydrogenaseIPR015590; Aldehyde dehydrogenase domain
LOC111108621	38.6672	8.14058	8.50811	23.2339	41.6536	IPR027417; P-loop containing nucleoside triphosphate hydrolase
LOC111108644	0.852203	4.23587	7.57507	0.60878	3.44187
LOC111108645	2.0662	7.94254	7.85679	2.10187	6.03139
LOC111108650	21.2879	11.5279	40.1848	34.7727	46.2483	IPR032680; Leucine-rich repeat domain, L domain-like
LOC111108651	49.6537	55.9482	39.6237	44.444	35.7865	IPR000719; Protein kinase domainIPR002290; Serine/threonine/dual specificity protein kinase, catalytic domainIPR003527; Mitogen-activated protein (MAP) kinase, conserved siteIPR008352; Mitogen-activated protein (MAP) kinase, p38IPR011009; Protein kinase-like domainIPR017441; Protein kinase, ATP binding site	p38
LOC111108700	10.6904	4.764	7.53213	12.9114	8.11977	IPR032682; Leucine-rich repeat domain, L domain-like	TLR
LOC111108728	30.5893	34.9252	32.9543	23.0104	30.5925	IPR003590; Leucine-rich repeat, ribonuclease inhibitor subtypeIPR011029; Death-like domainIPR032675; Leucine-rich repeat domain, L domain-like	NLR
LOC111108768	32.5062	4.39909	9.17212	21.1461	22.603	IPR006571; TLDc domainIPR027417; P-loop containing nucleoside triphosphate hydrolase
LOC111108770	65.9484	15.1879	12.1463	26.6103	33.6852	IPR006571; TLDc domainIPR027417; P-loop containing nucleoside triphosphate hydrolase
LOC111108905	14.6048	139.96	72.2855	283.618	117.661	IPR001304; C-type lectinIPR016186; C-type lectin-likeIPR016187; C-type lectin foldIPR018378; C-type lectin, conserved site	CTLDC
LOC111109108	3.76198	12.4093	14.2326	2.56739	9.95254	IPR000742; EGF-like domainIPR008979; Galactose-binding domain-like
LOC111109162	79.4788	12.3395	37.2662	40.1271	108.707	IPR001073; C1q domainIPR008983; Tumour necrosis factor-like domain
LOC111109268	28.2438	10.9441	25.2074	36.3879	33.6393	IPR000315; B-box-type zinc finger
LOC111109309	11.4735	1.66028	11.5474	7.54316	4.72592	IPR002110; Ankyrin repeatIPR020683; Ankyrin repeat-containing domainIPR027417; P-loop containing nucleoside triphosphate hydrolase
LOC111109354	4.9418	4.38597	6.77477	7.20244	9.12485	IPR000157; Toll/interleukin-1 receptor homology (TIR) domainIPR001584; Integrase, catalytic coreIPR001611; Leucine-rich repeatIPR001878; Zinc finger, CCHC-typeIPR003591; Leucine-rich repeat, typical subtypeIPR012337; Ribonuclease H-like domainIPR032675; Leucine-rich repeat domain, L domain-like	TLR
LOC111109391	7.96749	9.78103	2.37173	4.61939	9.72506	IPR011011; Zinc finger, FYVE/PHD-typeIPR013083; Zinc finger, RING/FYVE/PHD-typeIPR019786; Zinc finger, PHD-type, conserved site
LOC111109424	9.72296	26.128	20.511	4.33952	15.4706
LOC111109543	18.7064	85.8817	41.3549	19.1952	32.307
LOC111109550	0.580102	2.86955	2.13608	0.988088	6.43741	IPR000863; Sulfotransferase domainIPR027417; P-loop containing nucleoside triphosphate hydrolase
LOC111109557	9.86938	33.6891	18.3121	8.95221	14.3329	IPR001876; Zinc finger, RanBP2-typeIPR006703; AIG1-type guanine nucleotide-binding (G) domainIPR027417; P-loop containing nucleoside triphosphate hydrolase
LOC111109577	6.95054	5.33799	7.40161	11.0772	2.81832	IPR001073; C1q domainIPR008983; Tumour necrosis factor-like domain	C1qDC
LOC111109589	21.163	7.82068	6.14776	3.17227	4.7013	IPR001073; C1q domainIPR008983; Tumour necrosis factor-like domain	C1qDC
LOC111109596	25.4912	44.0922	11.7925	11.1124	19.5542
LOC111109670	4.28048	2.43487	4.85394	7.66303	6.56988
LOC111109688	7.49262	5.12914	7.29411	31.8656	9.55543	IPR001073; C1q domainIPR008983; Tumour necrosis factor-like domain
LOC111109739	99.787	32.9837	46.9677	166.685	108.243	IPR001134; Netrin domainIPR001820; Protease inhibitor I35 (TIMP)IPR008993; Tissue inhibitor of metalloproteinases-like, OB-fold
LOC111109866	0.755203	0.715971	2.27524	1.4714	6.95639	IPR001073; C1q domainIPR008983; Tumour necrosis factor-like domain
LOC111109878	9.22098	13.9484	9.56719	4.61484	8.5101	IPR006703; AIG1-type guanine nucleotide-binding (G) domainIPR027417; P-loop containing nucleoside triphosphate hydrolase
LOC111109884	9.21265	13.1196	8.39633	3.24086	10.8699	IPR000301; TetraspaninIPR008952; Tetraspanin, EC2 domainIPR018499; Tetraspanin/Peripherin
LOC111109899	0.738844	7.43593	5.18967	0.812763	5.00385	IPR005135; Endonuclease/exonuclease/phosphatase
LOC111109910	42.068	35.2919	29.7971	11.1634	17.8925
LOC111109959	42.6543	95.9697	50.1728	27.5511	37.9183
LOC111109960	10.7669	33.5037	22.6798	10.0368	0
LOC111109984	79.0885	38.6039	109.204	234.017	67.3669	IPR002223; Pancreatic trypsin inhibitor Kunitz domain
LOC111110004	47.8333	39.2999	42.083	38.9105	51.7086	IPR002181; Fibrinogen, alpha/beta/gamma chain, C-terminal globular domainIPR014715; Fibrinogen, alpha/beta/gamma chain, C-terminal globular, subdomain 2IPR014716; Fibrinogen, alpha/beta/gamma chain, C-terminal globular, subdomain 1IPR020837; Fibrinogen, conserved site	FBGDC
LOC111110026	10.8037	1.42918	28.0122	17.7768	48.4226	IPR001073; C1q domainIPR008983; Tumour necrosis factor-like domain	C1qDC
LOC111110047	7.87318	17.7372	8.1464	9.06068	9.48999	IPR007482; Protein-tyrosine phosphatase-like, PTPLA
LOC111110183	4.84589	5.98632	3.13894	1.28094	3.32955
LOC111110202	9.34893	2.42062	30.7344	39.0565	23.9495	IPR001073; C1q domainIPR008983; Tumour necrosis factor-like domain
LOC111110251	2.32799	3.52427	2.79386	4.67703	2.61561	IPR001304; C-type lectinIPR002889; Carbohydrate-binding WSCIPR013994; Carbohydrate-binding WSC, subgroupIPR016186; C-type lectin-likeIPR016187; C-type lectin fold	CTLDC
LOC111110290	8.05392	22.7959	22.1781	5.27823	17.3077
LOC111110321	60.2016	160.421	96.7345	49.4927	84.5775	IPR006703; AIG1-type guanine nucleotide-binding (G) domainIPR027417; P-loop containing nucleoside triphosphate hydrolase
LOC111110323	5.98453	9.81873	6.15536	3.32819	7.73047	IPR003599; Immunoglobulin subtypeIPR006573; NEUZ domainIPR007110; Immunoglobulin-like domainIPR013098; Immunoglobulin I-setIPR013783; Immunoglobulin-like fold
LOC111110340	2.65521	11.7148	10.0282	2.44162	6.53982	IPR024810; Mab-21 domain
LOC111110427	6.02445	11.567	9.52387	8.4064	22.8916
LOC111110489	9.88296	6.30172	5.32332	18.1043	7.86956	IPR001073; C1q domainIPR008983; Tumour necrosis factor-like domain	C1qDC
LOC111110552	28.9962	131.704	72.0157	254.377	123.121	IPR001304; C-type lectinIPR016186; C-type lectin-likeIPR016187; C-type lectin foldIPR018378; C-type lectin, conserved site	CTLDC
LOC111110626	3.69283	1.61597	5.40557	5.05177	8.37516
LOC111110644	833.05	289.729	159.182	869.128	165.802
LOC111110677	54.2716	19.1206	83.4424	58.6774	67.7325	IPR000719; Protein kinase domainIPR002290; Serine/threonine/dual specificity protein kinase, catalytic domainIPR008271; Serine/threonine-protein kinase, active siteIPR011009; Protein kinase-like domainIPR017441; Protein kinase, ATP binding site
LOC111110721	76.2331	61.6275	31.7253	53.4238	94.1407
LOC111110731	18.3902	12.5035	24.0849	23.782	26.0079	IPR001304; C-type lectinIPR016186; C-type lectin-likeIPR016187; C-type lectin foldIPR018378; C-type lectin, conserved site	CTLDC
LOC111110735	12.2567	2.67346	2.581	6.57348	3.09312	IPR001073; C1q domainIPR008983; Tumour necrosis factor-like domain
LOC111110746	6.94628	6.56618	19.0994	5.87828	4.25298
LOC111110781	3.46564	1.43925	4.36248	7.07288	10.2209	IPR000719; Protein kinase domainIPR002290; Serine/threonine/dual specificity protein kinase, catalytic domainIPR008271; Serine/threonine-protein kinase, active siteIPR011009; Protein kinase-like domainIPR017441; Protein kinase, ATP binding siteIPR022812; Dynamin superfamilyIPR027417; P-loop containing nucleoside triphosphate hydrolase
LOC111110804	6.21182	9.32713	15.656	0.586799	3.43186	IPR001304; C-type lectinIPR016186; C-type lectin-likeIPR016187; C-type lectin foldIPR018378; C-type lectin, conserved site	CTLDC
LOC111110824	69.8653	143.611	57.5135	68.3967	59.5505	IPR013320; Concanavalin A-like lectin/glucanase domain	TRAF
LOC111110917	3.6818	3.94345	5.17182	5.67355	5.81531	IPR000203; GPS motifIPR000832; GPCR, family 2, secretin-likeIPR000859; CUB domainIPR001304; C-type lectinIPR001879; GPCR, family 2, extracellular hormone receptor domainIPR003599; Immunoglobulin subtypeIPR007110; Immunoglobulin-like domain	CTLDC
LOC111110953	4.59434	10.9849	7.09009	2.37997	6.31322	IPR008979; Galactose-binding domain-like
LOC111110955	6.29042	11.5737	10.8575	4.09014	7.54943	IPR008979; Galactose-binding domain-like
LOC111110956	4.84693	8.85153	8.36509	3.00814	7.23806	IPR000742; EGF-like domainIPR008979; Galactose-binding domain-like
LOC111110972	74.4756	26.6828	2.36657	6.35391	7.43979	IPR001073; C1q domainIPR008983; Tumour necrosis factor-like domain
LOC111110996	7.12076	2.21427	2.34552	9.7129	4.13728
LOC111111019	4.32495	13.1243	14.2533	2.94517	9.01204
LOC111111042	12.0544	26.6006	28.2913	5.14253	20.8375	IPR008979; Galactose-binding domain-like
LOC111111178	0	12.8477	1.98208	2.18286	2.32836	IPR027417; P-loop containing nucleoside triphosphate hydrolase
LOC111111273	3.06872	9.19405	5.80597	12.9509	16.6328	IPR008597; DestabilaseIPR023346; Lysozyme-like domain	Lysozyme
LOC111111289	6.82592	24.1301	11.0237	6.41785	1.05456	IPR007110; Immunoglobulin-like domainIPR013783; Immunoglobulin-like fold
LOC111111303	2.81153	8.27105	5.56139	11.3982	15.7023	IPR008597; DestabilaseIPR023346; Lysozyme-like domain	Lysozyme
LOC111111306	0.928635	5.71547	1.21874	4.21612	5.6338	IPR007087; Zinc finger, C2H2IPR013087; Zinc finger C2H2-type/integrase DNA-binding domain
LOC111111310	5.55893	14.6805	6.89464	5.51875	10.3195	IPR000315; B-box-type zinc fingerIPR011042; Six-bladed beta-propeller, TolB-like
LOC111111369	2.8661	4.76932	5.80966	2.66398	12.5245	IPR024810; Mab-21 domain
LOC111111410	10.877	8.0456	12.4837	15.1763	16.6562	IPR001073; C1q domainIPR008983; Tumour necrosis factor-like domain	C1qDC
LOC111111447	85.8804	0.297516	137.897	399.206	28.6707
LOC111111468	2.11395	3.43919	1.40493	2.98117	2.99228	IPR001304; C-type lectinIPR016186; C-type lectin-likeIPR016187; C-type lectin fold	CTLDC
LOC111111470	14.5582	20.9218	45.6635	6.8934	39.3343	IPR000742; EGF-like domainIPR008979; Galactose-binding domain-like
LOC111111471	11.943	28.6849	27.7346	4.90756	20.1263	IPR008979; Galactose-binding domain-like
LOC111111488	44.8514	24.1035	38.3897	48.5903	57.486	IPR001650; Helicase, C-terminalIPR006935; Helicase/UvrB, N-terminalIPR014001; Helicase superfamily 1/2, ATP-binding domainIPR021673; C-terminal domain of RIG-IIPR027417; P-loop containing nucleoside triphosphate hydrolase	RLR
LOC111111494	11.6362	2.31749	12.4947	10.7427	21.937
LOC111111523	0.507992	8.35867	9.59397	1.2309	1.19981	IPR027417; P-loop containing nucleoside triphosphate hydrolase
LOC111111583	1.54536	6.18213	0.547212	1.41989	4.2027	IPR001117; Multicopper oxidase, type 1IPR002355; Multicopper oxidase, copper-binding siteIPR008972; CupredoxinIPR011706; Multicopper oxidase, type 2IPR011707; Multicopper oxidase, type 3IPR033138; Multicopper oxidases, conserved site
LOC111111610	30.9801	35.6015	23.0809	20.0566	15.4205	IPR001304; C-type lectinIPR016186; C-type lectin-likeIPR016187; C-type lectin foldIPR018378; C-type lectin, conserved site	CTLDC
LOC111111695	5.07825	9.62162	5.49651	6.27604	8.16618	IPR000315; B-box-type zinc fingerIPR011042; Six-bladed beta-propeller, TolB-likeIPR013017; NHL repeat, subgroup
LOC111111710	10.2221	5.69921	7.4345	2.63383	20.7229
LOC111111800	0.393114	0.798412	1.88726	6.45254	7.30925
LOC111111879	26.6824	5.42231	9.80707	14.899	11.2309	IPR001128; Cytochrome P450IPR002401; Cytochrome P450, E-class, group IIPR017972; Cytochrome P450, conserved site
LOC111111949	5.96672	10.9193	9.67091	3.45037	7.54543	IPR000742; EGF-like domain
LOC111111953	0.626696	6.02966	5.52548	1.83006	5.75917	IPR008979; Galactose-binding domain-like
LOC111112018	6.2285	4.75073	2.25132	0.237401	6.61834	IPR001073; C1q domainIPR008983; Tumour necrosis factor-like domain
LOC111112046	6.56994	4.15574	9.89067	10.2583	7.52179	IPR011042; Six-bladed beta-propeller, TolB-likeIPR013017; NHL repeat, subgroup
LOC111112066	68.3604	101.483	48.9306	0	48.2202	IPR001304; C-type lectinIPR016186; C-type lectin-likeIPR016187; C-type lectin foldIPR018378; C-type lectin, conserved site
LOC111112086	0.979496	1.09058	0.537	5.80076	0.892386	IPR006149; EB domain
LOC111112120	5.0637	5.06778	9.66816	5.41811	9.67922	IPR011989; Armadillo-like helicalIPR016024; Armadillo-type fold
LOC111112139	1.73277	3.13635	2.32382	4.07951	1.17244	IPR000157; Toll/interleukin-1 receptor homology (TIR) domainIPR001611; Leucine-rich repeatIPR003591; Leucine-rich repeat, typical subtypeIPR032675; Leucine-rich repeat domain, L domain-like	TLR
LOC111112173	3.11408	5.07327	4.00851	4.64226	17.9052	IPR008979; Galactose-binding domain-like
LOC111112214	18.5685	30.3474	24.7697	10.7013	21.6662	IPR011042; Six-bladed beta-propeller, TolB-likeIPR013017; NHL repeat, subgroup
LOC111112251	10.3994	10.1325	24.286	13.8934	21.3034	IPR000203; GPS motifIPR000742; EGF-like domainIPR000832; GPCR, family 2, secretin-likeIPR001304; C-type lectinIPR001879; GPCR, family 2, extracellular hormone receptor domainIPR006212; Furin-like repeatIPR007110; Immunoglobulin-like domain	CTLDC
LOC111112316	5.3993	8.22667	4.74447	3.36418	3.6891	IPR001304; C-type lectinIPR016186; C-type lectin-likeIPR016187; C-type lectin foldIPR018378; C-type lectin, conserved site	CTLDC
LOC111112363	5.28434	1.66081	12.8748	5.93254	3.61104	IPR001846; von Willebrand factor, type D domainIPR013032; EGF-like, conserved site
LOC111112437	6.54734	14.309	9.7735	6.10526	9.10042	IPR000198; Rho GTPase-activating protein domainIPR008936; Rho GTPase activation proteinIPR015767; Rho GTPase activating protein
LOC111112466	183.447	181.102	199.872	265.744	180.947	IPR000998; MAM domainIPR001190; SRCR domainIPR002172; Low-density lipoprotein (LDL) receptor class A repeatIPR013320; Concanavalin A-like lectin/glucanase domainIPR017448; SRCR-like domainIPR020067; Frizzled domainIPR023415; Low-density lipoprotein (LDL) receptor class A, conserved site	SRCR
LOC111112488	301.059	232.411	262.445	385.417	223.076	IPR000998; MAM domainIPR001190; SRCR domainIPR001254; Serine proteases, trypsin domainIPR002172; Low-density lipoprotein (LDL) receptor class A repeatIPR009003; Peptidase S1, PA clanIPR013320; Concanavalin A-like lectin/glucanase domainIPR017448; SRCR-like domain	SRCR
LOC111112606	20.1935	17.0373	35.7653	29.4726	12.255	IPR000421; Coagulation factor 5/8 C-terminal domainIPR006585; Fucolectin tachylectin-4 pentraxin-1IPR008979; Galactose-binding domain-like
LOC111112749	47.6118	49.8912	50.0582	72.8601	66.0267	IPR001007; VWFC domainIPR001599; Alpha-2-macroglobulinIPR002890; Alpha-2-macroglobulin, N-terminalIPR008930; Terpenoid cyclases/protein prenyltransferase alpha-alpha toroidIPR009048; Alpha-macroglobulin, receptor-bindingIPR011625; Alpha-2-macroglobulin, N-terminal 2IPR011626; Alpha-macroglobulin complement component	thioester
LOC111112775	1.44632	5.80292	0.836268	7.131	6.16127	IPR000315; B-box-type zinc fingerIPR011042; Six-bladed beta-propeller, TolB-like
LOC111112793	9.52447	11.2735	6.69051	12.7817	11.8945	IPR001680; WD40 repeatIPR015943; WD40/YVTN repeat-like-containing domainIPR017986; WD40-repeat-containing domainIPR019775; WD40 repeat, conserved siteIPR020472; G-protein beta WD-40 repeatIPR028608; Probable cytosolic iron-sulfur protein assembly protein, CIAO1/Cia1
LOC111112812	20.6602	16.0706	7.27488	22.3085	13.6329	IPR002181; Fibrinogen, alpha/beta/gamma chain, C-terminal globular domainIPR014715; Fibrinogen, alpha/beta/gamma chain, C-terminal globular, subdomain 2IPR014716; Fibrinogen, alpha/beta/gamma chain, C-terminal globular, subdomain 1	FBGDC
LOC111112814	18.7845	6.17466	10.6323	5.86785	18.7863	IPR002181; Fibrinogen, alpha/beta/gamma chain, C-terminal globular domainIPR014715; Fibrinogen, alpha/beta/gamma chain, C-terminal globular, subdomain 2IPR014716; Fibrinogen, alpha/beta/gamma chain, C-terminal globular, subdomain 1	FBGDC
LOC111112822	3.32651	5.66455	5.78733	2.79449	2.06342	IPR007110; Immunoglobulin-like domainIPR013783; Immunoglobulin-like fold
LOC111112912	41.6424	50.3041	46.2505	55.1573	56.9028	IPR001007; VWFC domainIPR001599; Alpha-2-macroglobulinIPR002890; Alpha-2-macroglobulin, N-terminalIPR008930; Terpenoid cyclases/protein prenyltransferase alpha-alpha toroidIPR009048; Alpha-macroglobulin, receptor-bindingIPR011625; Alpha-2-macroglobulin, N-terminal 2IPR011626; Alpha-macroglobulin complement component	thioester
LOC111112914	0	0.52688	25.9219	14.4538	6.18768
LOC111112957	9.10477	8.77652	7.16425	3.735	12.6838	IPR001087; GDSL lipase/esteraseIPR013830; SGNH hydrolase-type esterase domain
LOC111113003	13.5378	40.8915	20.3373	10.0851	21.2529	IPR008979; Galactose-binding domain-like
LOC111113020	0.962195	2.23199	3.10962	6.50092	6.19007	IPR000742; EGF-like domainIPR008979; Galactose-binding domain-like
LOC111113084	5.56532	1.87721	4.82457	1.09933	4.42386	IPR000742; EGF-like domainIPR008979; Galactose-binding domain-like
LOC111113117	96.9236	95.533	112.456	68.7795	50.1241	IPR008597; DestabilaseIPR023346; Lysozyme-like domain	Lysozyme
LOC111113118	14.0087	16.0226	21.9356	11.7667	10.9579	IPR008597; DestabilaseIPR023346; Lysozyme-like domain	Lysozyme
LOC111113119	60.9657	60.0915	72.2514	42.8652	32.5516	IPR008597; DestabilaseIPR023346; Lysozyme-like domain	Lysozyme
LOC111113149	1.84284	18.2022	3.64908	5.10118	16.3578
LOC111113175	36.4997	91.7664	97.5325	32.127	62.1822	IPR000742; EGF-like domainIPR008979; Galactose-binding domain-like
LOC111113177	14.746	52.7469	41.6419	17.4878	34.6785	IPR000742; EGF-like domainIPR008979; Galactose-binding domain-like
LOC111113186	18.7831	47.1876	60.1681	11.0784	47.0334	IPR000742; EGF-like domainIPR008979; Galactose-binding domain-like
LOC111113190	2.75705	5.03788	5.60321	2.44651	2.04262	IPR000742; EGF-like domainIPR008979; Galactose-binding domain-likeIPR009030; Growth factor receptor cysteine-rich domain
LOC111113196	24.9358	74.358	62.1328	21.9911	43.5482	IPR008979; Galactose-binding domain-like
LOC111113208	40.6594	92.9711	92.5994	20.2695	71.8014	IPR008979; Galactose-binding domain-like
LOC111113243	0.477233	3.45218	0.958521	8.0368	4.00143
LOC111113259	4.39628	6.01425	4.56833	10.0336	11.9504	IPR000542; Acyltransferase ChoActase/COT/CPT
LOC111113340	4.55187	4.0622	5.81814	2.51019	2.14897	IPR000315; B-box-type zinc fingerIPR011042; Six-bladed beta-propeller, TolB-like
LOC111113373	0.545822	1.59577	4.74554	4.13313	5.73269	IPR000742; EGF-like domainIPR008979; Galactose-binding domain-like
LOC111113409	20.0274	28.8779	37.3217	7.8157	33.1259	IPR000742; EGF-like domainIPR008979; Galactose-binding domain-like
LOC111113425	17.6861	37.2492	12.2248	8.60366	9.08993	IPR000742; EGF-like domainIPR006149; EB domain
LOC111113510	1.46753	31.9059	2.3807	27.9248	21.8651
LOC111113551	10.0002	6.90534	10.2761	18.7525	12.0808
LOC111113575	3.95983	9.96335	4.58655	14.9388	17.9551	IPR001584; Integrase, catalytic coreIPR012337; Ribonuclease H-like domain
LOC111113576	3.2754	6.96948	3.35149	14.0625	12.8579	IPR000477; Reverse transcriptase domainIPR021109; Aspartic peptidase domain
LOC111113845	15.1537	26.4417	19.7488	10.8514	15.4631	IPR000742; EGF-like domainIPR008979; Galactose-binding domain-like
LOC111113988	10.3793	6.722	7.27332	14.1611	13.0328	IPR024810; Mab-21 domain
LOC111114113	0.827388	5.34455	2.16992	0.407845	0.043106	IPR001214; SET domainIPR003655; Krueppel-associated box-relatedIPR007087; Zinc finger, C2H2IPR013087; Zinc finger C2H2-type/integrase DNA-binding domainIPR015880; Zinc finger, C2H2-like
LOC111114143	10.1945	5.26468	11.6623	16.6995	15.7777	IPR000276; G protein-coupled receptor, rhodopsin-likeIPR017452; GPCR, rhodopsin-like, 7TM
LOC111114148	18.6947	6.75724	6.65929	5.73557	23.5053	IPR000477; Reverse transcriptase domainIPR001584; Integrase, catalytic coreIPR001878; Zinc finger, CCHC-typeIPR012337; Ribonuclease H-like domainIPR021109; Aspartic peptidase domain
LOC111114166	0	8.82687	0	6.95482	7.83749	IPR002181; Fibrinogen, alpha/beta/gamma chain, C-terminal globular domainIPR014715; Fibrinogen, alpha/beta/gamma chain, C-terminal globular, subdomain 2IPR014716; Fibrinogen, alpha/beta/gamma chain, C-terminal globular, subdomain 1
LOC111114222	2.07721	3.22693	1.78413	8.82485	3.67155	IPR001429; P2X purinoreceptor
LOC111114306	3.1874	7.55455	1.60047	3.08933	1.80678	IPR010345; Interleukin-17 familyIPR029034; Cystine-knot cytokine	IL-17
LOC111114322	4.22312	3.57256	6.39422	4.65993	6.07674	IPR001424; Superoxide dismutase, copper/zinc binding domain	SOD
LOC111114600	32.3732	54.8368	21.731	14.72	19.6533	IPR010300; Cysteine dioxygenase type IIPR011051; RmlC-like cupin domainIPR014710; RmlC-like jelly roll fold
LOC111114630	158.728	122.833	49.1867	40.8828	32.9187	IPR010300; Cysteine dioxygenase type IIPR011051; RmlC-like cupin domainIPR014710; RmlC-like jelly roll fold
LOC111114637	15.9043	11.9663	19.8978	4.49005	15.0445
LOC111114658	1.72393	0.236104	8.6774	1.38314	1.07184	IPR006073; GTP binding domainIPR027417; P-loop containing nucleoside triphosphate hydrolase
LOC111114681	125.891	61.891	51.1324	37.3539	41.5484	IPR001612; Caveolin
LOC111114717	31.259	16.1738	58.8604	55.0042	30.125
LOC111114803	6.54105	17.053	23.7606	6.79555	24.6464	IPR011042; Six-bladed beta-propeller, TolB-like
LOC111114827	5.13519	4.40834	6.0857	10.2466	1.15297	IPR001304; C-type lectinIPR016186; C-type lectin-likeIPR016187; C-type lectin foldIPR018378; C-type lectin, conserved site	CTLDC
LOC111114865	88.3096	123.598	104.665	66.2589	97.3942	IPR007087; Zinc finger, C2H2IPR013087; Zinc finger C2H2-type/integrase DNA-binding domainIPR015880; Zinc finger, C2H2-like
LOC111114866	2.79316	3.4058	5.59411	2.96669	2.00989
LOC111114898	47.4097	37.8066	46.9365	60.8514	53.3141	IPR001190; SRCR domainIPR017448; SRCR-like domain	SRCR
LOC111114972	7.94432	3.13514	1.37693	8.76094	5.58994
LOC111115119	3.11241	2.16777	15.2723	10.6194	8.20682	IPR000742; EGF-like domainIPR001846; von Willebrand factor, type D domainIPR013032; EGF-like, conserved site
LOC111115120	9.1689	9.55588	1.1626	21.8783	10.6414	IPR006149; EB domain
LOC111115143	2.3893	3.12717	11.4481	4.37501	1.93481
LOC111115161	47.5369	106.616	64.5438	37.2534	33.8308
LOC111115169	2.47347	7.60027	3.8162	6.7524	6.58182	IPR001304; C-type lectinIPR016186; C-type lectin-likeIPR016187; C-type lectin fold	CTLDC
LOC111115187	0	63.0444	5.03956	2.62593	31.6376	IPR006703; AIG1-type guanine nucleotide-binding (G) domainIPR027417; P-loop containing nucleoside triphosphate hydrolase
LOC111115218	16.1593	36.501	44.007	11.4738	34.2504	IPR001073; C1q domainIPR008983; Tumour necrosis factor-like domain	C1qDC
LOC111115230	26.5951	27.6159	32.7892	35.5598	29.0278	IPR009011; Mannose-6-phosphate receptor binding domainIPR028927; Mannose-6-phosphate receptor	M6P
LOC111115290	0	1.29758	0	6.31631	0.895198	IPR000210; BTB/POZ domainIPR011333; SKP1/BTB/POZ domain
LOC111115384	85.6886	110.328	36.4052	39.0997	34.2351	IPR010300; Cysteine dioxygenase type IIPR011051; RmlC-like cupin domainIPR014710; RmlC-like jelly roll fold
LOC111115450	3.62515	3.00415	17.2956	1.15172	2.80658
LOC111115484	4.75802	11.5764	3.71612	7.21723	13.7397	IPR012337; Ribonuclease H-like domain
LOC111115485	25.4046	8.36992	2.81463	21.4602	20.4547	IPR001134; Netrin domainIPR008993; Tissue inhibitor of metalloproteinases-like, OB-foldIPR018933; Netrin module, non-TIMP type
LOC111115493	14.7689	10.107	9.78041	4.19528	3.69172	IPR001073; C1q domainIPR008983; Tumour necrosis factor-like domain	C1qDC
LOC111115529	44.4692	37.0224	57.2385	52.1701	60.6502	IPR001368; TNFR/NGFR cysteine-rich region	TNFR
LOC111115592	1.98869	8.05829	4.75592	1.28442	3.42093	IPR024810; Mab-21 domain
LOC111115597	2.67865	3.35137	2.93424	13.7991	3.44001	IPR011515; Shugoshin, C-terminal
LOC111115653	32.0465	3.80604	4.35452	16.006	6.18835	IPR001073; C1q domainIPR008983; Tumour necrosis factor-like domain
LOC111115716	0	20.6746	6.80846	6.7143	6.0649
LOC111115717	4.15695	9.13759	6.35134	2.7549	5.89013	IPR003961; Fibronectin type IIIIPR007110; Immunoglobulin-like domainIPR013783; Immunoglobulin-like fold
LOC111115723	13.6606	73.5265	25.0828	11.7964	49.7418	IPR001073; C1q domainIPR008983; Tumour necrosis factor-like domain
LOC111115734	6.46625	5.53519	6.92765	8.88029	11.1614	IPR024810; Mab-21 domain
LOC111115736	4.76608	4.00375	2.61691	5.0739	6.36121	IPR024810; Mab-21 domain
LOC111115737	240.907	1626.8	635.026	306.45	528.682	IPR004031; PMP-22/EMP/MP20/Claudin superfamily
LOC111115806	2.38952	1.08939	0.423123	5.96675	1.10369
LOC111115807	5.2965	4.18408	5.86196	7.48368	4.01426	IPR001370; BIR repeatIPR001841; Zinc finger, RING-type
LOC111115814	7.75793	4.21485	3.02551	6.18598	11.0656
LOC111115888	4.16458	2.03992	1.60321	5.4492	4.81973	IPR000315; B-box-type zinc finger
LOC111115902	0	27.1564	4.32446	2.53401	16.946	IPR006703; AIG1-type guanine nucleotide-binding (G) domainIPR027417; P-loop containing nucleoside triphosphate hydrolase
LOC111115928	15.9284	13.486	20.0706	12.0355	10.809	IPR008597; DestabilaseIPR023346; Lysozyme-like domain	Lysozyme
LOC111115939	1.45141	7.10839	3.93134	4.4251	13.9012	IPR006201; Neurotransmitter-gated ion-channelIPR006202; Neurotransmitter-gated ion-channel ligand-binding domain
LOC111115957	7.08827	5.16562	1.6089	5.34781	6.10684
LOC111115974	13.5068	9.48545	14.108	3.05364	8.71626	IPR027805; Transposase, Helix-turn-helix domain
LOC111115976	38.9879	24.58	23.6253	8.09715	12.805	IPR011335; Restriction endonuclease type II-likeIPR011604; Exonuclease, phage-type/RecB, C-terminalIPR019080; YqaJ viral recombinase
LOC111115984	6.15866	2.10979	28.6925	0	3.44702	IPR032037; Methylmalonic aciduria and homocystinuria type C family
LOC111116003	14.9272	2.54201	32.6168	4.31562	9.04622
LOC111116031	8.0692	10.71	13.9969	0	4.15819	IPR001304; C-type lectinIPR016186; C-type lectin-likeIPR016187; C-type lectin foldIPR018378; C-type lectin, conserved site	CTLDC
LOC111116063	6.91906	101.122	33.3452	143.376	53.9071	IPR001304; C-type lectinIPR016186; C-type lectin-likeIPR016187; C-type lectin foldIPR018378; C-type lectin, conserved site	CTLDC
LOC111116101	10.1421	12.0088	15.7769	8.51155	12.7378	IPR000742; EGF-like domainIPR001304; C-type lectinIPR007110; Immunoglobulin-like domainIPR009030; Growth factor receptor cysteine-rich domainIPR013098; Immunoglobulin I-setIPR013783; Immunoglobulin-like foldIPR016186; C-type lectin-like	CTLDC
LOC111116128	9.20476	18.5037	7.69078	6.68845	11.1611	IPR002110; Ankyrin repeatIPR020683; Ankyrin repeat-containing domainIPR027417; P-loop containing nucleoside triphosphate hydrolase
LOC111116136	3.381	7.44721	7.87637	2.21581	7.10072	IPR008979; Galactose-binding domain-like
LOC111116140	8.54845	31.5652	18.1053	8.12362	14.4962	IPR024810; Mab-21 domain
LOC111116249	11.3708	17.1586	8.57876	16.8631	18.9934	IPR001304; C-type lectinIPR016186; C-type lectin-likeIPR016187; C-type lectin foldIPR018378; C-type lectin, conserved site	CTLDC
LOC111116460	4.50694	3.3834	1.91841	2.28893	6.32944	IPR004603; DNA mismatch endonuclease vsrIPR004868; DNA-directed DNA polymerase, family B, mitochondria/virusIPR012337; Ribonuclease H-like domainIPR023211; DNA polymerase, palm domain
LOC111116587	8.85949	14.4574	11.9745	3.39296	8.63924	IPR011042; Six-bladed beta-propeller, TolB-like
LOC111116599	5.65971	12.1032	8.15105	5.87957	7.05645	IPR003599; Immunoglobulin subtypeIPR003961; Fibronectin type IIIIPR007110; Immunoglobulin-like domainIPR013151; ImmunoglobulinIPR013783; Immunoglobulin-like fold
LOC111116600	6.12368	14.994	11.5982	4.06337	9.9316	IPR007110; Immunoglobulin-like domainIPR013783; Immunoglobulin-like fold
LOC111116612	1.49961	2.64321	5.53832	0.2677	0.704428	IPR001304; C-type lectinIPR016186; C-type lectin-likeIPR016187; C-type lectin fold	CTLDC
LOC111116624	14.141	13.7002	5.14563	12.5175	14.8681
LOC111116792	2.03354	5.26081	4.88183	1.45967	3.58561	IPR000742; EGF-like domainIPR008979; Galactose-binding domain-like
LOC111116809	26.0728	48.9422	18.6351	12.2363	14.6539	IPR010300; Cysteine dioxygenase type IIPR011051; RmlC-like cupin domainIPR014710; RmlC-like jelly roll fold
LOC111116878	3.97902	0.690058	7.88692	5.97302	5.31808	IPR005821; Ion transport domain
LOC111116899	4.56669	9.2447	1.30852	12.6044	12.1966
LOC111116908	1.27042	3.3489	3.42334	1.55969	5.68108	IPR001304; C-type lectinIPR016186; C-type lectin-likeIPR016187; C-type lectin foldIPR018378; C-type lectin, conserved site	CTLDC
LOC111116927	1.81204	3.55889	5.92759	0.97049	5.71455	IPR000742; EGF-like domain
LOC111116931	3.76074	5.48613	6.1144	1.77803	6.04222	IPR000742; EGF-like domainIPR008979; Galactose-binding domain-likeIPR022710; Metallothionein domain, yeast
LOC111116981	5.64391	0.840617	4.08189	2.49393	1.16787	IPR000315; B-box-type zinc fingerIPR011042; Six-bladed beta-propeller, TolB-like
LOC111117063	2.32589	4.31921	9.07211	1.85691	3.02526	IPR000742; EGF-like domainIPR008979; Galactose-binding domain-like
LOC111117138	4.59858	7.65199	3.17365	1.23139	4.33645
LOC111117154	10.6714	5.70339	10.6207	16.9209	12.9086	IPR001660; Sterile alpha motif domainIPR004835; Chitin synthaseIPR013761; Sterile alpha motif/pointed domain
LOC111117242	4.94174	1.56115	0	5.07052	5.13473	IPR001584; Integrase, catalytic coreIPR008042; Retrotransposon, PaoIPR012337; Ribonuclease H-like domain
LOC111117323	3.74802	28.6365	3.99094	19.9017	19.8993	IPR001846; von Willebrand factor, type D domainIPR013032; EGF-like, conserved site
LOC111117447	4.80149	9.7578	20.8297	8.10777	7.96218	IPR001254; Serine proteases, trypsin domainIPR009003; Peptidase S1, PA clan
LOC111117571	10.1153	15.4811	60.8511	16.8647	12.0914	IPR002223; Pancreatic trypsin inhibitor Kunitz domainIPR006552; VWC outIPR008037; Pacifastin domainIPR020901; Proteinase inhibitor I2, Kunitz, conserved site
LOC111117598	5.7886	8.92249	10.8748	11.0584	10.9623	IPR000157; Toll/interleukin-1 receptor homology (TIR) domainIPR001611; Leucine-rich repeatIPR003591; Leucine-rich repeat, typical subtypeIPR032675; Leucine-rich repeat domain, L domain-like	TLR
LOC111117599	12.2309	19.5766	23.8187	25.9227	21.5016	IPR000157; Toll/interleukin-1 receptor homology (TIR) domainIPR001611; Leucine-rich repeatIPR003591; Leucine-rich repeat, typical subtypeIPR032675; Leucine-rich repeat domain, L domain-like	TLR
LOC111117606	7.23418	7.81987	4.0844	2.21234	11.6852
LOC111117624	7.0821	12.4443	6.6229	4.45004	4.78383	IPR000210; BTB/POZ domainIPR011333; SKP1/BTB/POZ domainIPR011705; BTB/Kelch-associatedIPR012983; PHR
LOC111117702	24.7567	6.09142	9.09934	27.3375	33.9497
LOC111117704	3.82052	7.32546	3.33962	3.98156	5.42874	IPR001304; C-type lectinIPR016186; C-type lectin-likeIPR016187; C-type lectin foldIPR018378; C-type lectin, conserved site	CTLDC
LOC111117755	18.2962	29.5337	29.9854	9.70413	31.2511	IPR008979; Galactose-binding domain-like
LOC111117802	23.3833	34.565	28.9026	35.6522	42.8239	IPR001304; C-type lectinIPR016186; C-type lectin-likeIPR016187; C-type lectin foldIPR018378; C-type lectin, conserved site	CTLDC
LOC111117829	101.176	30.7922	36.9419	94.2505	55.9253	IPR005656; MmgE/PrpD
LOC111117870	12.0545	4.39412	24.4764	9.33253	4.31589	IPR001846; von Willebrand factor, type D domainIPR013032; EGF-like, conserved site
LOC111117871	0	6.83627	0	7.33552	7.74469	IPR001846; von Willebrand factor, type D domain
LOC111117943	3.315	7.53718	9.01314	19.278	6.61165	IPR008197; WAP-type 'four-disulfide core' domain
LOC111118057	46.4738	3.41179	0.599401	15.2111	9.79149	IPR002889; Carbohydrate-binding WSCIPR013994; Carbohydrate-binding WSC, subgroup
LOC111118091	203.748	72.4421	49.0281	134.582	171.338	IPR001346; Interferon regulatory factor DNA-binding domainIPR011991; Winged helix-turn-helix DNA-binding domain	IRF
LOC111118097	749.206	135.377	17.1305	528.94	106.816	IPR002048; EF-hand domainIPR011992; EF-hand domain pairIPR018247; EF-Hand 1, calcium-binding site
LOC111118098	821.158	214.613	24.1313	522.22	127.28	IPR002048; EF-hand domainIPR011992; EF-hand domain pairIPR018247; EF-Hand 1, calcium-binding site
LOC111118213	2.43207	1.97031	2.24799	8.77419	3.99623
LOC111118223	9.64473	7.97996	16.3597	13.6595	13.6424	IPR000889; Glutathione peroxidaseIPR012336; Thioredoxin-like foldIPR029759; Glutathione peroxidase active siteIPR029760; Glutathione peroxidase conserved site	GPX
LOC111118242	11.0276	6.02568	4.74482	11.9392	7.5331	IPR000276; G protein-coupled receptor, rhodopsin-likeIPR008365; Prostanoid receptorIPR017452; GPCR, rhodopsin-like, 7TM
LOC111118245	3.75082	10.2756	6.99839	3.59498	6.13184	IPR029034; Cystine-knot cytokine
LOC111118247	86.1013	90.0461	54.1358	55.1576	51.3772	IPR000866; Alkyl hydroperoxide reductase subunit C/ Thiol specific antioxidantIPR012336; Thioredoxin-like foldIPR019479; Peroxiredoxin, C-terminalIPR024706; Peroxiredoxin, AhpC-type	PRX
LOC111118278	4.01483	1.42725	6.04882	4.30175	3.4201	IPR000742; EGF-like domainIPR008979; Galactose-binding domain-likeIPR013032; EGF-like, conserved site
LOC111118279	2.17183	5.9241	0	3.95689	0	IPR028060; Big defensin	Big defensin
LOC111118301	72.9254	53.2171	93.1442	82.6917	97.5776	IPR028060; Big defensin	Big defensin
LOC111118568	13.2674	11.3275	16.1936	15.5512	16.8976	IPR000203; GPS motifIPR000601; PKD domainIPR001024; PLAT/LH2 domainIPR001304; C-type lectinIPR001611; Leucine-rich repeatIPR002859; PKD/REJ-like domainIPR003591; Leucine-rich repeat, typical subtype	CTLDC
LOC111118580	2.60216	4.12476	6.71845	3.12633	1.98522	IPR000571; Zinc finger, CCCH-type
LOC111118603	8.01274	8.93099	10.5579	0.740194	2.78292
LOC111118720	15.418	26.7163	18.4381	9.4182	14.327	IPR000242; PTP type protein phosphataseIPR000387; Tyrosine specific protein phosphatases domainIPR003595; Protein-tyrosine phosphatase, catalyticIPR016130; Protein-tyrosine phosphatase, active siteIPR029021; Protein-tyrosine phosphatase-like
LOC111118740	7.97107	3.07943	5.8178	7.78842	5.06158	IPR000157; Toll/interleukin-1 receptor homology (TIR) domainIPR000742; EGF-like domainIPR013032; EGF-like, conserved site
LOC111118856	5.94104	7.58279	9.88462	1.90702	6.66228	IPR011042; Six-bladed beta-propeller, TolB-like
LOC111118860	2.43463	5.02167	5.91527	0.955271	9.11496	IPR004875; DDE superfamily endonuclease domainIPR007889; DNA binding HTH domain, Psq-typeIPR009057; Homeodomain-like
LOC111118883	22.2552	94.2375	35.8955	21.3405	31.3289	IPR001841; Zinc finger, RING-typeIPR012816; Conserved hypothetical protein CHP02464IPR013083; Zinc finger, RING/FYVE/PHD-type
LOC111118969	9.48195	2.42481	12.3479	11.4166	7.45459	IPR000742; EGF-like domainIPR008979; Galactose-binding domain-like
LOC111119089	6.164	3.53623	7.48582	2.63983	2.03143	IPR000182; GNAT domainIPR016181; Acyl-CoA N-acyltransferase
LOC111119129	27.8927	85.4047	48.6182	29.0052	46.8671	IPR008854; TPMT familyIPR029063; S-adenosyl-L-methionine-dependent methyltransferase
LOC111119298	10.9397	39.5903	27.9793	12.0898	19.293	IPR000001; KringleIPR013806; Kringle-like foldIPR018056; Kringle, conserved site
LOC111119300	5.29257	0.806404	1.04403	0.458012	1.07146	IPR010345; Interleukin-17 familyIPR029034; Cystine-knot cytokine	IL-17
LOC111119408	18.0573	33.9939	18.4811	16.8497	16.3044	IPR001370; BIR repeat	IAP
LOC111119512	8.31039	2.52359	12.2031	3.43666	35.5791	IPR013126; Heat shock protein 70 familyIPR018181; Heat shock protein 70, conserved siteIPR029047; Heat shock protein 70kD, peptide-binding domainIPR029048; Heat shock protein 70kD, C-terminal domain
LOC111119516	4.34219	2.60114	3.94074	5.2885	4.35283
LOC111119575	4.26227	7.85825	1.70176	2.21885	2.46118
LOC111119652	117.713	166.93	99.4497	93.4969	111.131	IPR019380; Casein kinase substrate, phosphoprotein PP28
LOC111119821	206.132	189.288	151.275	251.521	310.493
LOC111119975	56.9472	50.8772	40.3833	56.3974	47.0269	IPR001748; G10 proteinIPR018230; BUD31/G10-related, conserved site
LOC111120019	5.66759	7.78475	9.32107	6.17118	4.09753
LOC111120021	8.63766	3.69206	4.46073	9.03466	5.98853	IPR000315; B-box-type zinc fingerIPR011042; Six-bladed beta-propeller, TolB-likeIPR013017; NHL repeat, subgroup
LOC111120042	17.3056	11.5946	19.2627	20.148	20.3271	IPR003598; Immunoglobulin subtype 2IPR003599; Immunoglobulin subtypeIPR007110; Immunoglobulin-like domainIPR013098; Immunoglobulin I-setIPR013106; Immunoglobulin V-set domainIPR013151; ImmunoglobulinIPR013783; Immunoglobulin-like fold
LOC111120045	4.61485	2.5019	3.23359	7.98896	4.73958	IPR005240; Protein of unknown function DUF389
LOC111120118	27.7005	22.1091	35.6756	32.346	39.7257	IPR000152; EGF-type aspartate/asparagine hydroxylation siteIPR000436; Sushi/SCR/CCP domainIPR000742; EGF-like domainIPR000859; CUB domainIPR001304; C-type lectinIPR001881; EGF-like calcium-binding domainIPR002172; Low-density lipoprotein (LDL) receptor class A repeat	CTLDC
LOC111120137	14.1846	2.26351	7.56949	10.05	6.95805	IPR000432; DNA mismatch repair protein MutS, C-terminalIPR007696; DNA mismatch repair protein MutS, coreIPR007861; DNA mismatch repair protein MutS, clampIPR011184; DNA mismatch repair MutSIPR027417; P-loop containing nucleoside triphosphate hydrolase
LOC111120224	3.6246	3.95695	24.8137	23.6334	1.24521	IPR000922; D-galactoside/L-rhamnose binding SUEL lectin domainIPR001073; C1q domainIPR008983; Tumour necrosis factor-like domain	C1qDC
LOC111120265	7.06269	3.09972	3.49791	9.09822	4.56216	IPR012340; Nucleic acid-binding, OB-foldIPR027417; P-loop containing nucleoside triphosphate hydrolase
LOC111120310	2.48416	4.48644	5.68631	0.901365	7.77263	IPR001365; Adenosine/AMP deaminase domainIPR002909; IPT domainIPR013783; Immunoglobulin-like foldIPR014756; Immunoglobulin E-setIPR032466; Metal-dependent hydrolase
LOC111120510	3.22475	1.59933	5.41006	6.45281	4.3406	IPR011042; Six-bladed beta-propeller, TolB-like
LOC111120627	6.99376	11.5347	3.91399	4.65378	4.2204	IPR024280; FAM167
LOC111120650	112.397	109.539	177.911	167.376	181.939	IPR000152; EGF-type aspartate/asparagine hydroxylation siteIPR000436; Sushi/SCR/CCP domainIPR000742; EGF-like domainIPR000859; CUB domainIPR001304; C-type lectinIPR001881; EGF-like calcium-binding domainIPR003410; HYR domain	CTLDC
LOC111120666	28.0539	23.0626	43.7894	34.4997	37.6154	IPR000889; Glutathione peroxidaseIPR012336; Thioredoxin-like foldIPR029759; Glutathione peroxidase active siteIPR029760; Glutathione peroxidase conserved site	GPX
LOC111120685	305.236	54.8998	6.20984	250.717	13.2967	IPR000742; EGF-like domainIPR000859; CUB domainIPR000998; MAM domainIPR001506; Peptidase M12A, astacinIPR013032; EGF-like, conserved siteIPR013320; Concanavalin A-like lectin/glucanase domainIPR024079; Metallopeptidase, catalytic domain
LOC111120786	30.2353	41.0117	40.3049	25.5423	50.6844	IPR009069; Cysteine alpha-hairpin motif superfamily
LOC111120792	43.9024	11.097	18.5038	34.9822	44.5846	IPR001496; SOCS box domainIPR002110; Ankyrin repeatIPR020683; Ankyrin repeat-containing domain
LOC111120966	3.34499	5.27972	5.36095	2.28342	7.18453	IPR003598; Immunoglobulin subtype 2IPR003599; Immunoglobulin subtypeIPR003961; Fibronectin type IIIIPR007110; Immunoglobulin-like domainIPR013151; ImmunoglobulinIPR013162; CD80-like, immunoglobulin C2-setIPR013783; Immunoglobulin-like fold
LOC111121029	4.4109	9.77301	9.10197	4.11731	8.13747	IPR001293; Zinc finger, TRAF-typeIPR001841; Zinc finger, RING-typeIPR008974; TRAF-likeIPR013083; Zinc finger, RING/FYVE/PHD-typeIPR013323; SIAH-type domainIPR017907; Zinc finger, RING-type, conserved siteIPR018957; Zinc finger, C3HC4 RING-type	TRAF
LOC111121030	4.84946	8.06549	8.22114	4.71182	9.13763	IPR001293; Zinc finger, TRAF-typeIPR001841; Zinc finger, RING-typeIPR008974; TRAF-likeIPR013083; Zinc finger, RING/FYVE/PHD-typeIPR013323; SIAH-type domainIPR017907; Zinc finger, RING-type, conserved siteIPR018957; Zinc finger, C3HC4 RING-type	TRAF
LOC111121115	44.3437	19.8104	8.11659	52.4629	18.9583	IPR008775; Phytanoyl-CoA dioxygenase
LOC111121149	1.78474	5.57536	7.75694	2.0134	2.44626
LOC111121335	4.51061	2.26431	9.02369	2.49557	20.4426	IPR013126; Heat shock protein 70 familyIPR018181; Heat shock protein 70, conserved siteIPR029047; Heat shock protein 70kD, peptide-binding domainIPR029048; Heat shock protein 70kD, C-terminal domain
LOC111121340	34.43	16.9904	16.8133	49.811	12.4371
LOC111121536	11.2392	10.5138	5.40786	7.49322	5.58154	IPR000001; KringleIPR001190; SRCR domainIPR001254; Serine proteases, trypsin domainIPR001304; C-type lectinIPR002172; Low-density lipoprotein (LDL) receptor class A repeatIPR003609; PAN/Apple domainIPR009003; Peptidase S1, PA clan	SRCR
LOC111121565	51.6814	53.5222	23.7974	10.3025	33.991	IPR013320; Concanavalin A-like lectin/glucanase domain
LOC111121812	6.37965	2.44741	1.83755	5.88929	6.38638	IPR000967; Zinc finger, NF-X1-typeIPR027417; P-loop containing nucleoside triphosphate hydrolase
LOC111121813	10.0945	0.752178	0.37727	2.51258	4.93509	IPR027417; P-loop containing nucleoside triphosphate hydrolase
LOC111121846	29.1519	49.4176	30.7005	27.6195	34.503	IPR002048; EF-hand domainIPR002172; Low-density lipoprotein (LDL) receptor class A repeatIPR009011; Mannose-6-phosphate receptor binding domainIPR011992; EF-hand domain pairIPR018247; EF-Hand 1, calcium-binding siteIPR026874; Glucosidase 2 subunit betaIPR028146; Glucosidase II beta subunit, N-terminal
LOC111121861	29.8274	10.5452	23.3732	44.61	23.717	IPR002889; Carbohydrate-binding WSCIPR013994; Carbohydrate-binding WSC, subgroup
LOC111121867	11.4652	11.1793	5.45743	8.03012	5.65627	IPR000001; KringleIPR001190; SRCR domainIPR001254; Serine proteases, trypsin domainIPR001304; C-type lectinIPR002172; Low-density lipoprotein (LDL) receptor class A repeatIPR003609; PAN/Apple domainIPR009003; Peptidase S1, PA clan	SRCR
LOC111122033	6.4205	5.40351	10.2543	11.8677	10.9596	IPR001766; Fork head domainIPR011991; Winged helix-turn-helix DNA-binding domainIPR018122; Fork head domain conserved site1IPR030456; Fork head domain conserved site 2
LOC111122037	302.484	88.542	58.8064	141.606	249.128
LOC111122050	20.8802	8.25525	7.34596	14.0326	29.1951	IPR002557; Chitin binding domain
LOC111122106	0.466116	4.8564	4.83367	7.11415	2.42493	IPR002181; Fibrinogen, alpha/beta/gamma chain, C-terminal globular domainIPR014715; Fibrinogen, alpha/beta/gamma chain, C-terminal globular, subdomain 2IPR014716; Fibrinogen, alpha/beta/gamma chain, C-terminal globular, subdomain 1IPR020837; Fibrinogen, conserved site	FBGDC
LOC111122246	80.1701	27.8223	26.0678	86.7879	40.0499	IPR005656; MmgE/PrpD
LOC111122255	76.1066	20.6161	16.9094	65.4408	30.3596	IPR008775; Phytanoyl-CoA dioxygenase
LOC111122336	1.12762	18.3297	5.17975	2.28533	1.39062	IPR002110; Ankyrin repeatIPR005821; Ion transport domainIPR020683; Ankyrin repeat-containing domain
LOC111122584	41.2575	58.6763	15.2066	31.0564	16.0951	IPR001368; TNFR/NGFR cysteine-rich region	TNFR
LOC111122616	3.79856	12.9584	4.33511	5.40378	8.49729	IPR001073; C1q domainIPR008983; Tumour necrosis factor-like domain
LOC111122662	12.4852	8.94138	8.9836	13.0132	11.3067	IPR001304; C-type lectinIPR002889; Carbohydrate-binding WSCIPR013994; Carbohydrate-binding WSC, subgroupIPR016186; C-type lectin-likeIPR016187; C-type lectin fold	CTLDC
LOC111122775	2.8942	4.61091	5.31152	6.22373	8.28891	IPR002181; Fibrinogen, alpha/beta/gamma chain, C-terminal globular domainIPR014715; Fibrinogen, alpha/beta/gamma chain, C-terminal globular, subdomain 2IPR014716; Fibrinogen, alpha/beta/gamma chain, C-terminal globular, subdomain 1IPR020837; Fibrinogen, conserved site	FBGDC
LOC111122926	14.6467	15.8777	19.818	36.9968	14.8441	IPR002181; Fibrinogen, alpha/beta/gamma chain, C-terminal globular domainIPR014715; Fibrinogen, alpha/beta/gamma chain, C-terminal globular, subdomain 2IPR014716; Fibrinogen, alpha/beta/gamma chain, C-terminal globular, subdomain 1IPR020837; Fibrinogen, conserved site	FBGDC
LOC111122960	5.00343	18.2257	11.1161	3.03336	10.9879	IPR003599; Immunoglobulin subtypeIPR003961; Fibronectin type IIIIPR007110; Immunoglobulin-like domainIPR013098; Immunoglobulin I-setIPR013783; Immunoglobulin-like fold
LOC111123018	1.2556	1.42844	3.23724	2.40943	3.5179	IPR001304; C-type lectinIPR003609; PAN/Apple domainIPR016186; C-type lectin-likeIPR016187; C-type lectin fold	CTLDC
LOC111123070	1.76021	2.80932	5.01272	5.78063	13.3489
LOC111123156	9.26679	10.6988	15.8873	3.89572	32.2117	IPR001117; Multicopper oxidase, type 1IPR002355; Multicopper oxidase, copper-binding siteIPR008972; CupredoxinIPR011706; Multicopper oxidase, type 2IPR011707; Multicopper oxidase, type 3IPR033138; Multicopper oxidases, conserved site
LOC111123226	6.81263	6.36946	6.7791	15.1353	5.20937	IPR002181; Fibrinogen, alpha/beta/gamma chain, C-terminal globular domainIPR014715; Fibrinogen, alpha/beta/gamma chain, C-terminal globular, subdomain 2IPR014716; Fibrinogen, alpha/beta/gamma chain, C-terminal globular, subdomain 1IPR020837; Fibrinogen, conserved site	FBGDC
LOC111123273	53.9619	184.477	494.001	149.211	115.42
LOC111123275	37.1858	135.109	405.723	86.2446	102.382
LOC111123321	69.3243	6.22798	9.5639	17.7852	78.779	IPR002562; 3'-5' exonuclease domainIPR012337; Ribonuclease H-like domain
LOC111123338	9.18606	27.3316	21.2101	6.82461	16.1971	IPR003598; Immunoglobulin subtype 2IPR003599; Immunoglobulin subtypeIPR007110; Immunoglobulin-like domainIPR013783; Immunoglobulin-like fold
LOC111123364	12.6258	36.8297	25.9723	7.93549	12.8377	IPR003598; Immunoglobulin subtype 2IPR003599; Immunoglobulin subtypeIPR007110; Immunoglobulin-like domainIPR013783; Immunoglobulin-like fold
LOC111123429	0.52449	7.29464	4.18766	3.95102	0.906203
LOC111123459	10.4783	13.5025	8.99914	6.32499	9.68819	IPR000980; SH2 domainIPR001496; SOCS box domainIPR028421; Suppressor of cytokine signalling 6
LOC111123533	1.14703	2.64459	2.64889	0.700085	6.41134
LOC111123540	1382.12	374.672	132.815	1113.28	339.768	IPR000096; Serum amyloid A protein
LOC111123557	3.73894	14.0582	10.1249	3.6596	9.04267	IPR003599; Immunoglobulin subtypeIPR003961; Fibronectin type IIIIPR007110; Immunoglobulin-like domainIPR013098; Immunoglobulin I-setIPR013783; Immunoglobulin-like fold
LOC111123633	1.94425	1.5623	5.56718	5.5776	5.06234	IPR002048; EF-hand domainIPR003590; Leucine-rich repeat, ribonuclease inhibitor subtypeIPR011992; EF-hand domain pairIPR018247; EF-Hand 1, calcium-binding siteIPR032675; Leucine-rich repeat domain, L domain-like
LOC111123779	73.4178	29.2529	66.7016	63.8799	98.6962	IPR001304; C-type lectinIPR016186; C-type lectin-likeIPR016187; C-type lectin fold	CTLDC
LOC111123780	5.01721	3.01249	4.28275	3.97132	1.659	IPR001304; C-type lectinIPR016186; C-type lectin-likeIPR016187; C-type lectin fold	CTLDC
LOC111123894	12.2652	9.06652	20.6151	2.62212	44.5879	IPR001370; BIR repeatIPR001841; Zinc finger, RING-type	IAP
LOC111123936	5.96837	2.47354	9.47206	7.36959	9.74706	IPR001507; Zona pellucida domain
LOC111123967	3.50135	1.79798	1.63248	9.63623	10.4684	IPR001304; C-type lectinIPR016186; C-type lectin-likeIPR016187; C-type lectin foldIPR018378; C-type lectin, conserved site	CTLDC
LOC111124025	13.2297	13.8651	14.2194	71.9657	50.0214	IPR003594; Histidine kinase-like ATPase, C-terminal domainIPR007842; HEPN domain
LOC111124100	190.874	118.635	129.527	0	115.545
LOC111124123	2.45061	4.43541	5.54353	9.89673	0.684039	IPR011990; Tetratricopeptide-like helical domainIPR027417; P-loop containing nucleoside triphosphate hydrolaseIPR032171; C-terminal of Roc (COR) domain
LOC111124301	78.5703	48.3401	84.3912	77.544	104.018	IPR001190; SRCR domainIPR001507; Zona pellucida domainIPR003961; Fibronectin type IIIIPR006212; Furin-like repeatIPR009030; Growth factor receptor cysteine-rich domainIPR017448; SRCR-like domain	SRCR
LOC111124315	27.1948	61.1725	39.3594	22.1742	28.7533	IPR005821; Ion transport domainIPR027359; Voltage-dependent channel, four helix bundle domainIPR031649; Voltage-dependent L-type calcium channel, IQ-associated domain
LOC111124341	13.1167	3.88755	9.55687	9.45223	16.3796	IPR001304; C-type lectinIPR016186; C-type lectin-likeIPR016187; C-type lectin fold	CTLDC
LOC111124448	2.99301	8.72405	3.68105	17.7412	9.94364	IPR001258; NHL repeatIPR011042; Six-bladed beta-propeller, TolB-like
LOC111124471	23.4452	19.7443	27.1702	26.3944	28.0252	IPR001309; Peptidase C14, p20 domainIPR002138; Peptidase C14, caspase non-catalytic subunit p10IPR015917; Peptidase C14A, homology domainIPR029030; Caspase-like domain	Caspase
LOC111124555	19.1945	2.43967	4.44561	6.97682	0	IPR001846; von Willebrand factor, type D domain
LOC111124661	10.136	15.7754	10.4393	6.16479	8.10023	IPR031981; Mitochondria-eating protein, C-terminal domain
LOC111124729	44.419	45.0725	37.9825	55.0415	52.2968	IPR001293; Zinc finger, TRAF-typeIPR001841; Zinc finger, RING-typeIPR002083; MATH/TRAF domainIPR003613; U box domainIPR006642; Zinc finger, Rad18-type putativeIPR008974; TRAF-likeIPR012227; TNF receptor-associated factor TRAF	TRAF
LOC111124806	7.68307	13.3411	12.7512	0	22.599
LOC111124840	39.4863	34.9144	36.6025	28.4953	40.019	IPR001309; Peptidase C14, p20 domainIPR015917; Peptidase C14A, homology domainIPR029030; Caspase-like domain	Caspase
LOC111124855	13.5513	15.5786	19.1733	33.863	13.6841	IPR002181; Fibrinogen, alpha/beta/gamma chain, C-terminal globular domainIPR014715; Fibrinogen, alpha/beta/gamma chain, C-terminal globular, subdomain 2IPR014716; Fibrinogen, alpha/beta/gamma chain, C-terminal globular, subdomain 1IPR020837; Fibrinogen, conserved site	FBGDC
LOC111124890	17.5273	20.3783	18.6865	15.7684	18.8362	IPR001309; Peptidase C14, p20 domainIPR015917; Peptidase C14A, homology domainIPR029030; Caspase-like domain	Caspase
LOC111125004	6.68665	7.58071	7.47932	20.9188	12.3619	IPR003594; Histidine kinase-like ATPase, C-terminal domain
LOC111125020	6.01746	3.76409	7.81191	22.4228	11.7047	IPR001073; C1q domainIPR008983; Tumour necrosis factor-like domain	C1qDC
LOC111125033	10.5922	5.71754	9.05998	13.5465	10.893	IPR001073; C1q domainIPR008983; Tumour necrosis factor-like domain
LOC111125265	2.47438	1.27685	1.98163	1.30538	11.1409	IPR002181; Fibrinogen, alpha/beta/gamma chain, C-terminal globular domainIPR014715; Fibrinogen, alpha/beta/gamma chain, C-terminal globular, subdomain 2IPR014716; Fibrinogen, alpha/beta/gamma chain, C-terminal globular, subdomain 1IPR020837; Fibrinogen, conserved site	FBGDC
LOC111125444	79.5511	75.3905	108.997	96.8485	184.4	IPR000152; EGF-type aspartate/asparagine hydroxylation siteIPR000742; EGF-like domainIPR001190; SRCR domainIPR001846; von Willebrand factor, type D domainIPR001881; EGF-like calcium-binding domainIPR003886; NIDO domainIPR009030; Growth factor receptor cysteine-rich domain	SRCR
LOC111125445	10.269	18.2758	8.25076	6.13455	17.2022	IPR001734; Sodium/solute symporterIPR018212; Sodium/solute symporter, conserved site
LOC111125451	99.4652	120.462	211.748	78.3347	163.634	IPR000152; EGF-type aspartate/asparagine hydroxylation siteIPR000742; EGF-like domainIPR001190; SRCR domainIPR001846; von Willebrand factor, type D domainIPR001881; EGF-like calcium-binding domainIPR003886; NIDO domainIPR009030; Growth factor receptor cysteine-rich domain	SRCR
LOC111125479	15.3769	12.552	17.7903	19.5976	17.22	IPR000421; Coagulation factor 5/8 C-terminal domainIPR000922; D-galactoside/L-rhamnose binding SUEL lectin domainIPR001304; C-type lectinIPR002557; Chitin binding domainIPR008979; Galactose-binding domain-likeIPR016186; C-type lectin-likeIPR016187; C-type lectin fold	CTLDC
LOC111125505	3.60648	13.4807	4.19857	3.20049	1.62614	IPR019402; Frag1/DRAM/Sfk1
LOC111125564	273.185	198	389.396	559.699	330.395
LOC111125567	6.63666	4.28451	7.78837	14.0002	10.6066	IPR007632; AnoctaminIPR032394; Anoctamin, dimerisation domain
LOC111125684	14.2317	29.7021	31.0969	10.9923	28.9946	IPR000033; LDLR class B repeatIPR000436; Sushi/SCR/CCP domainIPR011042; Six-bladed beta-propeller, TolB-like
LOC111125741	21.0724	54.3227	50.2353	75.8298	20.7481	IPR000315; B-box-type zinc fingerIPR011042; Six-bladed beta-propeller, TolB-like
LOC111125899	14.8182	11.5232	10.8677	34.2794	10.9562
LOC111125998	1.97639	3.04478	3.72147	4.31004	14.7041
LOC111126005	6.39946	5.85986	1.7794	4.18552	7.91983	IPR004046; Glutathione S-transferase, C-terminalIPR010987; Glutathione S-transferase, C-terminal-like
LOC111126037	5.47293	2.20792	3.85902	9.81903	7.42576	IPR000276; G protein-coupled receptor, rhodopsin-likeIPR017452; GPCR, rhodopsin-like, 7TM
LOC111126096	1.38564	1.1197	2.24672	1.97268	5.52914	IPR000859; CUB domain
LOC111126290	35.0037	4.26579	3.57326	8.2737	14.6099	IPR002562; 3'-5' exonuclease domainIPR012337; Ribonuclease H-like domain
LOC111126393	13.6843	15.5813	19.0092	33.9049	13.6567	IPR002181; Fibrinogen, alpha/beta/gamma chain, C-terminal globular domainIPR014715; Fibrinogen, alpha/beta/gamma chain, C-terminal globular, subdomain 2IPR014716; Fibrinogen, alpha/beta/gamma chain, C-terminal globular, subdomain 1IPR020837; Fibrinogen, conserved site	FBGDC
LOC111126409	5.98691	10.617	15.0504	3.05379	8.19839	IPR008979; Galactose-binding domain-like
LOC111126457	36.5977	34.7536	35.2167	26.9301	33.1329	IPR001368; TNFR/NGFR cysteine-rich region	TNFR
LOC111126552	2.21536	18.627	6.32168	5.08251	8.13469
LOC111126748	4.20976	20.8027	5.92799	5.05578	7.98353
LOC111126766	2.79007	3.17754	3.45409	10.0711	2.25498	IPR012337; Ribonuclease H-like domainIPR013520; Exonuclease, RNase T/DNA polymerase III
LOC111126779	2.65666	2.77794	1.92327	7.66212	2.97363	IPR000315; B-box-type zinc fingerIPR011042; Six-bladed beta-propeller, TolB-like
LOC111126921	27.7051	32.7049	20.212	11.7304	28.6702
LOC111126923	28.1154	26.2534	32.496	58.1514	36.2078	IPR000859; CUB domain
LOC111127017	5.0758	3.60344	4.72666	6.52969	3.51244	IPR000157; Toll/interleukin-1 receptor homology (TIR) domainIPR000483; Cysteine-rich flanking region, C-terminalIPR001611; Leucine-rich repeatIPR003591; Leucine-rich repeat, typical subtypeIPR032675; Leucine-rich repeat domain, L domain-like	TLR
LOC111127141	2.20097	39.8894	15.0162	6.70451	14.2585
LOC111127178	49.6149	49.2178	42.801	32.2943	49.9069	IPR000859; CUB domain
LOC111127207	20.6665	21.6491	24.8779	53.4898	24.0616	IPR002181; Fibrinogen, alpha/beta/gamma chain, C-terminal globular domainIPR014715; Fibrinogen, alpha/beta/gamma chain, C-terminal globular, subdomain 2IPR014716; Fibrinogen, alpha/beta/gamma chain, C-terminal globular, subdomain 1IPR020837; Fibrinogen, conserved site	FBGDC
LOC111127271	26.5522	20.6344	28.4934	7.14719	10.0596	IPR013032; EGF-like, conserved site
LOC111127513	148.473	105.435	138.924	134.968	93.1981	IPR000866; Alkyl hydroperoxide reductase subunit C/ Thiol specific antioxidantIPR012336; Thioredoxin-like foldIPR019479; Peroxiredoxin, C-terminalIPR024706; Peroxiredoxin, AhpC-type	PRX
LOC111127596	3.59893	3.02432	4.35254	10.1851	1.69201	IPR001623; DnaJ domainIPR007829; TM2 domain
LOC111127611	3.90696	6.11942	5.81529	19.7756	3.36153	IPR001107; Band 7 domainIPR001972; Stomatin family
LOC111127736	10.6914	45.5508	15.3732	11.0689	11.7076
LOC111127821	5.20994	1.3505	2.67134	10.9222	2.03902	IPR009003; Peptidase S1, PA clanIPR012985; Peptidase S64, Ssy5
LOC111127829	1118	225.425	321.86	938.952	1030.21
LOC111127894	6.12462	35.7181	17.1217	8.46454	13.2027
LOC111127895	1347.74	345.896	187.91	1508.28	256.035
LOC111127917	13.9731	5.82081	6.94053	11.7524	11.0358	IPR001293; Zinc finger, TRAF-typeIPR001841; Zinc finger, RING-typeIPR002083; MATH/TRAF domainIPR008974; TRAF-likeIPR012227; TNF receptor-associated factor TRAFIPR013083; Zinc finger, RING/FYVE/PHD-typeIPR013323; SIAH-type domain	TRAF
LOC111127934	4.15435	1.76587	7.10841	9.86354	4.18599	IPR000164; Histone H3/CENP-AIPR007125; Histone H2A/H2B/H3IPR009072; Histone-fold
LOC111127945	14.0352	13.6089	11.6138	7.7238	9.25404	IPR005135; Endonuclease/exonuclease/phosphatase
LOC111128083	2915.28	2642.8	1500.13	4901.55	1780.24
LOC111128091	32.5449	61.2596	20.7524	26.2054	25.5434	IPR018737; Protein LIN52
LOC111128161	18.5157	4.31151	8.08872	16.8013	16.4961	IPR024810; Mab-21 domain
LOC111128180	5.95786	1.33907	1.87129	7.91344	4.36984	IPR004835; Chitin synthase
LOC111128236	25.8857	27.4525	25.9397	20.435	22.9207	IPR012336; Thioredoxin-like foldIPR013740; Redoxin	PRX
LOC111128277	18.4904	12.1193	1.78785	15.0414	13.6413	IPR011021; Arrestin-like, N-terminalIPR011022; Arrestin C-terminal-like domainIPR014756; Immunoglobulin E-set
LOC111128487	9.60147	8.08046	8.92176	11.1971	10.4049	IPR020864; Membrane attack complex component/perforin (MACPF) domain	perforin-like
LOC111128494	29.6813	132.626	7.87392	77.7517	36.9662	IPR001096; Peptidase C13, legumain
LOC111128727	14.3113	37.1535	24.9371	10.095	14.6953	IPR000719; Protein kinase domainIPR000742; EGF-like domainIPR001245; Serine-threonine/tyrosine-protein kinase catalytic domainIPR003961; Fibronectin type IIIIPR011009; Protein kinase-like domainIPR013032; EGF-like, conserved siteIPR013783; Immunoglobulin-like fold
LOC111128728	35.7035	81.8209	72.1256	25.0325	44.3267	IPR000719; Protein kinase domainIPR000742; EGF-like domainIPR001245; Serine-threonine/tyrosine-protein kinase catalytic domainIPR003961; Fibronectin type IIIIPR011009; Protein kinase-like domainIPR013032; EGF-like, conserved siteIPR013783; Immunoglobulin-like fold
LOC111128737	4.24458	3.82164	7.39032	7.69162	7.464	IPR001496; SOCS box domainIPR002110; Ankyrin repeatIPR020683; Ankyrin repeat-containing domain
LOC111128749	17.3836	19.3174	12.828	8.80814	12.2096	IPR001683; Phox homologous domain
LOC111128753	87.9022	41.933	232.463	36.4659	62.914	IPR000304; Pyrroline-5-carboxylate reductaseIPR008927; 6-phosphogluconate dehydrogenase C-terminal domain-likeIPR016040; NAD(P)-binding domainIPR028939; Pyrroline-5-carboxylate reductase, catalytic, N-terminalIPR029036; Pyrroline-5-carboxylate reductase, dimerisation domain
LOC111128841	3.48363	9.20222	9.06068	3.39433	7.63817	IPR000477; Reverse transcriptase domainIPR001584; Integrase, catalytic coreIPR001878; Zinc finger, CCHC-typeIPR005312; Protein of unknown function DUF1759IPR008042; Retrotransposon, PaoIPR008737; Peptidase aspartic, putativeIPR012337; Ribonuclease H-like domain
LOC111128910	0.864657	5.49582	3.07396	0.951737	2.60938	IPR015590; Aldehyde dehydrogenase domainIPR016161; Aldehyde/histidinol dehydrogenaseIPR016162; Aldehyde dehydrogenase N-terminal domainIPR016163; Aldehyde dehydrogenase, C-terminalIPR029510; Aldehyde dehydrogenase, glutamic acid active site
LOC111128936	36.4654	75.4421	49.974	23.4534	35.0837	IPR007593; CD225/Dispanin family
LOC111128968	65.2138	110.899	64.6634	40.3582	62.7223	IPR001079; Galectin, carbohydrate recognition domainIPR013320; Concanavalin A-like lectin/glucanase domain	Galectin
LOC111128982	9.78173	10.034	14.0771	18.6617	13.6437	IPR001304; C-type lectinIPR016186; C-type lectin-likeIPR016187; C-type lectin foldIPR018378; C-type lectin, conserved site	CTLDC
LOC111128985	6.27045	2.78449	5.31825	7.83732	3.63073	IPR001304; C-type lectinIPR003582; ShKT domainIPR016186; C-type lectin-likeIPR016187; C-type lectin foldIPR018378; C-type lectin, conserved site	CTLDC
LOC111128986	3.0844	2.45665	5.83344	2.81374	2.96384	IPR001304; C-type lectinIPR016186; C-type lectin-likeIPR016187; C-type lectin foldIPR018378; C-type lectin, conserved site	CTLDC
LOC111129230	17.1014	22.5893	77.0669	73.8708	171.059
LOC111129365	10.4191	8.82278	12.2034	11.0465	12.178	IPR000608; Ubiquitin-conjugating enzyme E2IPR001370; BIR repeatIPR015943; WD40/YVTN repeat-like-containing domainIPR016135; Ubiquitin-conjugating enzyme/RWD-likeIPR017986; WD40-repeat-containing domainIPR022103; Baculoviral IAP repeat-containing protein 6	IAP
LOC111129437	19.7133	13.6683	28.9165	32.4511	6.07627
LOC111129483	4.94171	3.1995	5.90035	6.00001	5.12004	IPR000008; C2 domain
LOC111129836	1850.83	364.143	471.462	1318.3	1645.06
LOC111129988	3.06025	7.17039	7.6409	10.299	9.18018	IPR001304; C-type lectinIPR002035; von Willebrand factor, type AIPR016186; C-type lectin-likeIPR016187; C-type lectin foldIPR018378; C-type lectin, conserved site	CTLDC
LOC111130264	4.21865	4.56442	7.16982	6.13299	6.97359	IPR000504; RNA recognition motif domainIPR001190; SRCR domainIPR003954; RNA recognition motif domain, eukaryoteIPR012677; Nucleotide-binding alpha-beta plait domainIPR017448; SRCR-like domain	SRCR
LOC111130284	17.794	21.8573	25.0533	35.515	20.7905	IPR000157; Toll/interleukin-1 receptor homology (TIR) domainIPR001611; Leucine-rich repeatIPR003591; Leucine-rich repeat, typical subtypeIPR032675; Leucine-rich repeat domain, L domain-like	TLR
LOC111130314	7.64185	6.37191	8.19834	11.1002	8.02399	IPR001304; C-type lectinIPR003582; ShKT domainIPR016186; C-type lectin-likeIPR016187; C-type lectin foldIPR018378; C-type lectin, conserved site	CTLDC
LOC111130329	15.0241	5.69341	2.62563	1.76868	3.13231	IPR000157; Toll/interleukin-1 receptor homology (TIR) domainIPR000483; Cysteine-rich flanking region, C-terminalIPR001611; Leucine-rich repeatIPR003591; Leucine-rich repeat, typical subtypeIPR032675; Leucine-rich repeat domain, L domain-like
LOC111130345	12.2813	17.0105	9.61879	8.46358	38.0312	IPR010998; Integrase, Lambda-type, N-terminalIPR013762; Integrase-like, catalytic domainIPR023109; Integrase/recombinase, N-terminal
LOC111130369	17.4127	14.5247	26.3552	9.27142	24.7062	IPR001315; CARD domainIPR011029; Death-like domain
LOC111130374	4.32209	4.40905	7.26825	5.81931	6.4865	IPR000504; RNA recognition motif domainIPR001190; SRCR domainIPR003954; RNA recognition motif domain, eukaryoteIPR012677; Nucleotide-binding alpha-beta plait domainIPR017448; SRCR-like domain	SRCR
LOC111130436	34.066	30.7992	30.0135	39.1854	23.0189	IPR000889; Glutathione peroxidaseIPR012336; Thioredoxin-like fold	GPX
LOC111130470	87.2412	66.5909	62.3178	99.5724	91.3786	IPR001079; Galectin, carbohydrate recognition domainIPR013320; Concanavalin A-like lectin/glucanase domain	Galectin
LOC111130831	2.3356	0	7.66204	3.36634	9.90856	IPR007726; SS18 family	Lysozyme
LOC111131114	6.52039	5.82003	7.70567	11.5601	8.58759	IPR001683; Phox homologous domain
LOC111131154	5.60807	7.27115	3.19358	1.63176	1.05495	IPR000387; Tyrosine specific protein phosphatases domainIPR003595; Protein-tyrosine phosphatase, catalyticIPR008425; Cyclin-dependent kinase inhibitor 3IPR022778; CDKN3 domainIPR029021; Protein-tyrosine phosphatase-like
LOC111131172	5.86548	6.80911	9.97762	16.939	3.56232
LOC111131250	6.31536	3.46689	2.148	0.60187	2.83555
LOC111131440	7.90738	14.2709	13.6287	20.6732	23.9411	IPR002181; Fibrinogen, alpha/beta/gamma chain, C-terminal globular domainIPR014715; Fibrinogen, alpha/beta/gamma chain, C-terminal globular, subdomain 2IPR014716; Fibrinogen, alpha/beta/gamma chain, C-terminal globular, subdomain 1	FBGDC
LOC111131591	21.8688	17.3213	31.1003	21.1083	28.1229	IPR001190; SRCR domainIPR006626; Parallel beta-helix repeatIPR011050; Pectin lyase fold/virulence factorIPR012334; Pectin lyase foldIPR016186; C-type lectin-likeIPR016187; C-type lectin foldIPR017448; SRCR-like domain	SRCR
LOC111131608	25.8018	7.08485	1.60257	31.1379	2.86447
LOC111131697	1.40136	2.09504	2.84666	2.03736	0.763806	IPR001293; Zinc finger, TRAF-typeIPR013323; SIAH-type domain	TRAF
LOC111131776	17.5523	7.16417	4.19334	5.00527	12.7011
LOC111131845	12.8318	8.64315	10.6243	11.985	13.0893	IPR001309; Peptidase C14, p20 domainIPR015917; Peptidase C14A, homology domainIPR029030; Caspase-like domain	Caspase
LOC111132087	10.9215	3.4877	7.15799	25.9599	7.16831
LOC111132089	5.74016	2.98445	6.52719	16.3452	14.6962	IPR000315; B-box-type zinc finger
LOC111132248	3.87207	5.12455	2.24433	2.46655	1.81167	IPR001304; C-type lectinIPR016186; C-type lectin-likeIPR016187; C-type lectin fold	CTLDC
LOC111132399	47.6042	9.33929	7.31888	21.9778	22.4848	IPR003607; HD/PDEase domainIPR006674; HD domain
LOC111132439	9.55011	8.50335	17.0878	17.1736	21.1286	IPR002181; Fibrinogen, alpha/beta/gamma chain, C-terminal globular domainIPR014715; Fibrinogen, alpha/beta/gamma chain, C-terminal globular, subdomain 2IPR014716; Fibrinogen, alpha/beta/gamma chain, C-terminal globular, subdomain 1	FBGDC
LOC111132602	17.9822	14.0814	17.9984	24.6457	22.7244	IPR002181; Fibrinogen, alpha/beta/gamma chain, C-terminal globular domainIPR014715; Fibrinogen, alpha/beta/gamma chain, C-terminal globular, subdomain 2IPR014716; Fibrinogen, alpha/beta/gamma chain, C-terminal globular, subdomain 1IPR020837; Fibrinogen, conserved site	FBGDC
LOC111132704	4.69001	2.96926	7.55033	12.7357	5.48986
LOC111132840	5.55954	4.26488	2.29281	2.57348	3.64287	IPR001304; C-type lectinIPR016186; C-type lectin-likeIPR016187; C-type lectin fold	CTLDC
LOC111132867	3.45749	3.60504	4.96869	2.72416	6.6621	IPR001304; C-type lectinIPR001846; von Willebrand factor, type D domainIPR013320; Concanavalin A-like lectin/glucanase domainIPR016186; C-type lectin-likeIPR016187; C-type lectin foldIPR018378; C-type lectin, conserved site	CTLDC
LOC111133004	195.701	59.0948	65.0917	165.74	204.986	IPR006052; Tumour necrosis factor domainIPR008983; Tumour necrosis factor-like domain	TNF
LOC111133025	3.92961	3.4159	15.9035	2.64277	4.17017	IPR013216; Methyltransferase type 11IPR029063; S-adenosyl-L-methionine-dependent methyltransferase
LOC111133086	8.50485	4.40092	9.08523	12.6303	6.1195
LOC111133140	26.1711	57.9339	27.4353	24.0361	36.4481	IPR001128; Cytochrome P450IPR002401; Cytochrome P450, E-class, group IIPR017972; Cytochrome P450, conserved site
LOC111133156	19.12	3.23091	4.13639	11.9009	6.84431
LOC111133162	6.66073	6.29664	2.78841	1.62799	2.54953	IPR013032; EGF-like, conserved site
LOC111133171	50.8784	66.5351	59.2583	54.1826	56.3063	IPR001309; Peptidase C14, p20 domainIPR002138; Peptidase C14, caspase non-catalytic subunit p10IPR015917; Peptidase C14A, homology domainIPR029030; Caspase-like domain	Caspase
LOC111133184	11.004	10.081	10.4969	6.56178	8.96782	IPR001309; Peptidase C14, p20 domainIPR002138; Peptidase C14, caspase non-catalytic subunit p10IPR015917; Peptidase C14A, homology domainIPR029030; Caspase-like domain	Caspase
LOC111133247	22.9376	3.15111	1.94465	13.6207	5.16258	IPR001148; Alpha carbonic anhydraseIPR018338; Carbonic anhydrase, alpha-class, conserved siteIPR023561; Carbonic anhydrase, alpha-class
LOC111133342	13.0479	5.21633	7.49634	18.8693	16.4136	IPR001304; C-type lectinIPR016186; C-type lectin-likeIPR016187; C-type lectin foldIPR018378; C-type lectin, conserved site	CTLDC
LOC111133380	2.56088	5.4768	12.9173	1.34663	4.24872	IPR000315; B-box-type zinc fingerIPR011042; Six-bladed beta-propeller, TolB-like
LOC111133421	4.7137	2.11336	6.58105	3.41675	4.3067	IPR001304; C-type lectinIPR016186; C-type lectin-likeIPR016187; C-type lectin fold	CTLDC
LOC111133456	7.33484	17.7776	20.1911	3.53125	3.79637	IPR001304; C-type lectinIPR016186; C-type lectin-likeIPR016187; C-type lectin fold	CTLDC
LOC111133481	19.6909	21.5867	17.8235	12.7219	17.9996	IPR020863; Membrane attack complex component/perforin domain, conserved siteIPR020864; Membrane attack complex component/perforin (MACPF) domain	perforin-like
LOC111133617	32.3825	33.0878	22.1009	33.0742	36.4742	IPR001398; Macrophage migration inhibitory factorIPR014347; Tautomerase/MIF superfamily	MIF
LOC111133620	22.7659	33.9594	25.1384	21.9274	27.2046	IPR001398; Macrophage migration inhibitory factorIPR014347; Tautomerase/MIF superfamily	MIF
LOC111133621	37.8195	62.5214	33.0604	39.7985	32.3177	IPR001398; Macrophage migration inhibitory factorIPR014347; Tautomerase/MIF superfamily	MIF
LOC111133653	23.1796	15.5713	7.19224	22.714	22.5174
LOC111133656	8.50947	9.85662	10.3804	10.2508	7.52994	IPR001304; C-type lectinIPR016186; C-type lectin-likeIPR016187; C-type lectin foldIPR018378; C-type lectin, conserved site	CTLDC
LOC111133735	1241.77	354.507	503.278	1164.13	1444.86	IPR001304; C-type lectinIPR016186; C-type lectin-likeIPR016187; C-type lectin fold	CTLDC
LOC111133787	65.5731	16.0329	15.0018	43.3808	56.2656	IPR006052; Tumour necrosis factor domainIPR008983; Tumour necrosis factor-like domain	TNF
LOC111133801	33.3709	27.1976	43.96	27.4246	31.4619	IPR001599; Alpha-2-macroglobulinIPR002890; Alpha-2-macroglobulin, N-terminalIPR008930; Terpenoid cyclases/protein prenyltransferase alpha-alpha toroidIPR009048; Alpha-macroglobulin, receptor-bindingIPR011625; Alpha-2-macroglobulin, N-terminal 2IPR011626; Alpha-macroglobulin complement componentIPR019565; Alpha-2-macroglobulin, thiol-ester bond-forming	thioester
LOC111133817	7.29416	6.84466	10.9667	8.47075	10.2312	IPR001309; Peptidase C14, p20 domainIPR001315; CARD domainIPR002138; Peptidase C14, caspase non-catalytic subunit p10IPR011029; Death-like domainIPR015917; Peptidase C14A, homology domainIPR016129; Peptidase family C14A, His active siteIPR029030; Caspase-like domain	Caspase
LOC111133883	13.9532	5.95097	12.8661	18.0083	12.2225
LOC111133886	3.66422	2.69906	2.32595	1.92905	2.15563	IPR001368; TNFR/NGFR cysteine-rich region	TNFR
LOC111133910	13.5897	18.9675	16.8597	15.035	18.8894	IPR001124; Lipid-binding serum glycoprotein, C-terminalIPR017943; Bactericidal permeability-increasing protein, alpha/beta domainIPR032942; BPI/LBP/Plunc family	BPI
LOC111133967	5.71071	6.65691	38.5423	14.0406	20.7364	IPR001190; SRCR domainIPR017448; SRCR-like domain	SRCR
LOC111134047	55.0919	9.25822	16.897	36.3792	50.3686	IPR003607; HD/PDEase domainIPR006674; HD domainIPR013761; Sterile alpha motif/pointed domain
LOC111134249	56.8863	35.2877	56.9409	54.2724	62.3275	IPR002226; Catalase haem-binding siteIPR010582; Catalase immune-responsive domainIPR011614; Catalase core domainIPR018028; Catalase, mono-functional, haem-containingIPR020835; Catalase-like domainIPR024708; Catalase active siteIPR024711; Catalase, mono-functional, haem-containing, clades 1 and 3	CAT
LOC111134264	11.761	13.1708	10.6366	10.8713	9.95115	IPR020863; Membrane attack complex component/perforin domain, conserved siteIPR020864; Membrane attack complex component/perforin (MACPF) domain	perforin-like
LOC111134320	16.4654	50.7295	23.7346	12.5556	20.802	IPR008253; Marvel domain
LOC111134389	0.816052	1.04286	5.27252	0.474565	1.61666	IPR000367; G-protein alpha subunit, group SIPR001019; Guanine nucleotide binding protein (G-protein), alpha subunitIPR011025; G protein alpha subunit, helical insertionIPR027417; P-loop containing nucleoside triphosphate hydrolase
LOC111134454	220.646	336.924	1133.97	93.5063	616.755
LOC111134740	1.2315	2.11883	2.0279	0.353662	3.0379	IPR001190; SRCR domainIPR017448; SRCR-like domain	SRCR
LOC111134741	4.55902	5.61539	10.6572	8.72413	10.1248	IPR001190; SRCR domainIPR017448; SRCR-like domain	SRCR
LOC111134742	7.51001	9.7644	14.6489	16.543	26.9935	IPR001190; SRCR domainIPR017448; SRCR-like domain	SRCR
LOC111134743	6.69744	26.8022	5.8156	8.38181	9.08531	IPR001190; SRCR domainIPR017448; SRCR-like domain	SRCR
LOC111134880	52.2297	134.979	66.0279	47.2342	53.4074	IPR018469; Dual oxidase maturation factor
LOC111134916	7.85665	4.67996	5.40655	11.4688	4.22803	IPR002181; Fibrinogen, alpha/beta/gamma chain, C-terminal globular domainIPR014715; Fibrinogen, alpha/beta/gamma chain, C-terminal globular, subdomain 2IPR014716; Fibrinogen, alpha/beta/gamma chain, C-terminal globular, subdomain 1IPR020837; Fibrinogen, conserved site	FBGDC
LOC111134931	13.6198	7.76129	23.4319	24.809	28.5872	IPR000315; B-box-type zinc fingerIPR011042; Six-bladed beta-propeller, TolB-like
LOC111134957	5.96415	14.7083	8.95055	3.08677	6.70852
LOC111134979	16.4279	5.23141	2.72096	10.8458	14.7628
LOC111135040	7.07038	8.23426	6.00763	4.65057	8.6608	IPR024129; Sphingomyelin phosphodiesterase 4
LOC111135043	8.48205	20.6274	8.124	12.9305	19.0563
LOC111135189	24.1964	16.2166	31.163	20.2729	31.8118	IPR001424; Superoxide dismutase, copper/zinc binding domain	SOD
LOC111135251	7.9884	2.46436	5.25626	8.5551	7.17765	IPR008914; Phosphatidylethanolamine-binding protein PEBP
LOC111135464	3.48177	2.02074	5.01799	1.54336	4.36962	IPR000757; Glycoside hydrolase family 16IPR013320; Concanavalin A-like lectin/glucanase domain	βGRP
LOC111135518	9.44581	27.8785	9.47765	7.36292	12.6083	IPR004951; Protein of unknown function DUF268, Caenorhabditis species
LOC111135652	0.645808	1.3265	0.068191	7.53764	1.58068
LOC111135687	126.078	154.363	102.608	112.12	93.3147	IPR020863; Membrane attack complex component/perforin domain, conserved siteIPR020864; Membrane attack complex component/perforin (MACPF) domain	perforin-like
LOC111135695	34.2385	17.1732	41.5655	38.4263	42.3491	IPR001293; Zinc finger, TRAF-typeIPR001841; Zinc finger, RING-typeIPR002083; MATH/TRAF domainIPR008974; TRAF-likeIPR013083; Zinc finger, RING/FYVE/PHD-typeIPR013323; SIAH-type domainIPR017907; Zinc finger, RING-type, conserved site	TRAF
LOC111135751	4.06522	8.39586	3.21036	2.23253	3.24015	IPR007007; Ninjurin
LOC111135768	16.667	35.0383	12.4637	40.3248	44.4205	IPR002589; Macro domainIPR025304; ALIX V-shaped domain
LOC111135779	31.3327	22.1377	38.9113	32.1191	37.0174	IPR000152; EGF-type aspartate/asparagine hydroxylation siteIPR000742; EGF-like domainIPR001368; TNFR/NGFR cysteine-rich regionIPR001881; EGF-like calcium-binding domainIPR009030; Growth factor receptor cysteine-rich domainIPR013032; EGF-like, conserved siteIPR018097; EGF-like calcium-binding, conserved site	TNFR
LOC111135780	28.8608	20.7544	29.4041	32.0009	34.562	IPR001368; TNFR/NGFR cysteine-rich region	TNFR
LOC111135839	1.61485	8.4569	3.86976	2.73561	2.68585	IPR016161; Aldehyde/histidinol dehydrogenaseIPR016163; Aldehyde dehydrogenase, C-terminalIPR020593; Gamma-glutamyl phosphate reductase GPR, conserved site
LOC111135909	28.1076	29.6031	63.4947	47.9472	66.5573	IPR001190; SRCR domainIPR001695; Lysyl oxidaseIPR017448; SRCR-like domainIPR019828; Lysyl oxidase, conserved site	SRCR
LOC111135987	5.06347	3.37429	4.86055	0.986406	5.09826	IPR011701; Major facilitator superfamilyIPR020846; Major facilitator superfamily domain
LOC111136028	4.05103	11.7115	11.2646	6.65418	10.5506
LOC111136168	4.50245	5.81268	4.63225	3.65178	5.33084	IPR000315; B-box-type zinc fingerIPR011042; Six-bladed beta-propeller, TolB-like
LOC111136285	7.67417	12.9367	16.3476	5.64237	5.16016	IPR001841; Zinc finger, RING-typeIPR013083; Zinc finger, RING/FYVE/PHD-type
LOC111136319	23.8762	19.875	15.0733	11.9992	13.7829	IPR001309; Peptidase C14, p20 domainIPR002138; Peptidase C14, caspase non-catalytic subunit p10IPR015917; Peptidase C14A, homology domainIPR029030; Caspase-like domain	Caspase
LOC111136379	3.49554	6.92431	6.25388	3.00143	4.55846	IPR005821; Ion transport domain
LOC111136422	13.5054	9.05122	3.43712	0.532234	6.89529
LOC111136590	121.504	312.933	57.5199	100.402	59.5063	IPR011992; EF-hand domain pairIPR018247; EF-Hand 1, calcium-binding site
LOC111136631	252.999	43.2132	8.45165	66.1712	26.4138
LOC111136648	13.4042	20.7107	12.6977	12.1528	12.4491	IPR000195; Rab-GTPase-TBC domain
LOC111136692	15.1423	14.2763	14.7509	22.6395	15.4373	IPR001309; Peptidase C14, p20 domainIPR015917; Peptidase C14A, homology domainIPR029030; Caspase-like domainIPR033170; Caspase-8	Caspase
LOC111136737	4.01904	1.39864	6.21427	2.79386	1.97525	IPR002227; Tyrosinase copper-binding domainIPR008922; Uncharacterised domain, di-copper centre
LOC111136827	9.00055	18.2346	12.5457	8.31717	10.9793	IPR001304; C-type lectinIPR008646; Herpesvirus UL45-likeIPR016186; C-type lectin-likeIPR016187; C-type lectin fold	CTLDC
LOC111136833	59.2945	62.8714	58.3722	51.6885	43.5997	IPR001309; Peptidase C14, p20 domainIPR001315; CARD domainIPR002138; Peptidase C14, caspase non-catalytic subunit p10IPR011029; Death-like domainIPR015917; Peptidase C14A, homology domainIPR017350; Peptidase C14A, interleukin-1 beta convertase typeIPR029030; Caspase-like domain	Caspase
LOC111136852	44.0762	33.8769	79.85	11.5036	72.9533	IPR001299; Ependymin
LOC111136853	10.0576	4.31233	4.41819	14.272	3.76895	IPR002181; Fibrinogen, alpha/beta/gamma chain, C-terminal globular domainIPR014715; Fibrinogen, alpha/beta/gamma chain, C-terminal globular, subdomain 2IPR014716; Fibrinogen, alpha/beta/gamma chain, C-terminal globular, subdomain 1	FBGDC
LOC111136855	44.3226	63.9498	60.5199	38.9554	53.7576	IPR001368; TNFR/NGFR cysteine-rich region	TNFR
LOC111136863	7.42403	13.8109	10.5523	5.32196	10.9256
LOC111136910	8.86678	6.86951	8.59485	38.0051	22.6954
LOC111136943	82.386	83.5064	73.4743	63.7967	75.4835	IPR001346; Interferon regulatory factor DNA-binding domainIPR008984; SMAD/FHA domainIPR011991; Winged helix-turn-helix DNA-binding domainIPR017855; SMAD domain-likeIPR019471; Interferon regulatory factor-3IPR019817; Interferon regulatory factor, conserved site	IRF
LOC111136956	0.252117	0.87004	10.0673	5.45425	2.34092
LOC111137063	49.5074	1.41333	26.7974	40.2854	32.6934	IPR000718; Peptidase M13IPR008753; Peptidase M13, N-terminal domainIPR018497; Peptidase M13, C-terminal domainIPR024079; Metallopeptidase, catalytic domain
LOC111137082	15.9588	8.5283	11.7267	19.4189	16.3005	IPR001304; C-type lectinIPR016186; C-type lectin-likeIPR016187; C-type lectin foldIPR018378; C-type lectin, conserved site	CTLDC
LOC111137083	48.6086	45.094	50.1016	58.1696	68.3827	IPR001304; C-type lectinIPR016186; C-type lectin-likeIPR016187; C-type lectin foldIPR018378; C-type lectin, conserved site	CTLDC
LOC111137146	275.806	103.917	156.345	319.25	390.338	IPR001304; C-type lectinIPR016186; C-type lectin-likeIPR016187; C-type lectin fold	CTLDC
LOC111137291	32.8163	11.9848	3.64719	9.3733	8.64635	IPR010345; Interleukin-17 familyIPR029034; Cystine-knot cytokine	IL-17
LOC111137292	5.12219	7.66118	2.66746	2.85696	3.09421	IPR010345; Interleukin-17 familyIPR029034; Cystine-knot cytokine	IL-17
LOC111137375	22.7405	23.7364	5.7014	12.38	21.6713	IPR001584; Integrase, catalytic coreIPR008042; Retrotransposon, PaoIPR012337; Ribonuclease H-like domain
LOC111137422	73.0732	214.116	100.984	58.3457	93.7937	IPR001128; Cytochrome P450IPR002401; Cytochrome P450, E-class, group IIPR017972; Cytochrome P450, conserved site
LOC111137459	69.797	68.2943	58.9544	51.6059	67.1847	IPR001304; C-type lectinIPR016186; C-type lectin-likeIPR016187; C-type lectin fold	CTLDC
LOC111137516	6.49556	1.90299	7.3471	8.7662	2.9274
LOC111137587	6.01973	4.03609	3.3592	5.12202	12.4306
LOC111137705	17.5246	8.37775	8.61582	30.9322	35.3842	IPR000742; EGF-like domainIPR013032; EGF-like, conserved site
LOC111137740	15.4497	11.0995	18.3126	29.1775	16.8277	IPR000859; CUB domainIPR002172; Low-density lipoprotein (LDL) receptor class A repeatIPR023415; Low-density lipoprotein (LDL) receptor class A, conserved site
LOC111137744	21.1465	48.075	34.1305	79.9731	15.2896
LOC111137828	2.8742	14.3949	6.45338	6.61579	18.5747	IPR012337; Ribonuclease H-like domain
LOC111137862	36.9412	28.7428	30.4372	53.1167	54.0707	IPR001304; C-type lectinIPR016186; C-type lectin-likeIPR016187; C-type lectin foldIPR018378; C-type lectin, conserved site	CTLDC
LOC111137933	6.90687	21.537	7.19764	7.68621	15.138	IPR003598; Immunoglobulin subtype 2IPR003599; Immunoglobulin subtypeIPR003961; Fibronectin type IIIIPR007110; Immunoglobulin-like domainIPR013783; Immunoglobulin-like fold
LOC111138007	2.12241	1.267	1.1566	5.53207	1.63562
LOC111138160	7.64966	2.78833	11.4773	7.70291	3.4493
LOC111138220	6.78152	17.7622	4.51657	11.623	16.2784
LOC111138285	9.37832	12.39	12.2488	7.64494	15.3207	IPR000585; Hemopexin-like domainIPR001818; Peptidase M10, metallopeptidaseIPR002477; Peptidoglycan binding-likeIPR006026; Peptidase, metallopeptidaseIPR016293; Peptidase M10A, stromelysin-typeIPR018486; Hemopexin, conserved siteIPR018487; Hemopexin-like repeats
LOC111138399	21.6365	37.8143	27.0182	31.0431	121.046
LOC111138437	5.00125	8.98169	7.44293	1.40484	5.83009
LOC111138466	12.092	6.5086	5.04439	6.63725	18.3937	IPR000504; RNA recognition motif domainIPR012677; Nucleotide-binding alpha-beta plait domain
LOC111138495	33.1007	38.8771	35.546	16.3957	32.9442	IPR007593; CD225/Dispanin family

## Sheet: Cg DEGs
DEGs ID	G0	GC1	GD1	GC2	GD2	IPR	immune related DEGs（in yellow）
OYG_10000016_10037988	1.07193	1.82619	5.83206	3.30834	4.1957	IPR001304; C-type lectin IPR016187; C-type lectin fold	CTLDC
OYG_10000033_10034927	650.467	1554.13	622.092	483.227	595.13	IPR001351; Ribosomal protein S3, C-terminal
OYG_10000085_10006861	745.008	1649.55	726.49	605.32	681.358	IPR008991; Translation protein SH3-like IPR022669; Ribosomal protein L2, C-terminal
OYG_10000134_10016153	922.015	1991.85	739.27	1284.82	1197.67	NA
OYG_10000212_10007288	36.7177	21.6341	34.5152	15.3518	11.5629	IPR002181; Fibrinogen, alpha/beta/gamma chain, C-terminal globular	FBGDC
OYG_10000225_10029347	5.04276	2.17896	12.4494	23.8946	11.8255	IPR011545; DNA/RNA helicase, DEAD/DEAH box type, N-terminal IPR014021; Helicase, superfamily 1/2, ATP-binding domain	RLR
OYG_10000258_10029030	35.589	114.233	64.1451	72.759	52.7072	IPR000884; Thrombospondin, type 1 repeat IPR002223; Proteinase inhibitor I2, Kunitz metazoa
OYG_10000286_10031584	168.567	3.17936	243.823	207.052	252.635	IPR000742; Epidermal growth factor-like, type 3 IPR001881; EGF-like calcium-binding IPR006209; EGF IPR006210; Epidermal growth factor-like
OYG_10000359_10029232	9.9288	9.25315	15.9088	9.49894	11.2786	IPR001304; C-type lectin IPR016187; C-type lectin fold	CTLDC
OYG_10000444_10001440	7.82811	4.5707	11.0482	6.12516	19.6807	NA
OYG_10000573_10037404	1006.04	3031.16	972.941	968.584	1001.59	IPR001662; Translation elongation factor EF1B, gamma chain, conserved
OYG_10000741_10001252	14.889	16.2357	8.75378	9.21728	9.78629	IPR001309; Peptidase C14, ICE, catalytic subunit p20 IPR011600; Peptidase C14, caspase catalytic IPR015917; Peptidase C14, caspase precursor p45, core	caspase
OYG_10000854_10005587	126.844	348.892	89.2527	11.7831	21.0585	IPR006616; DM9 repeat
OYG_10000910_10021012	1.45049	3.96015	18.7383	15.6517	50.3693	IPR001073; Complement C1q protein IPR008983; Tumour necrosis factor-like	C1qDC
OYG_10000923_10036928	19.2053	10.6528	14.9885	5.14631	16.5298	IPR000301; Tetraspanin, subgroup IPR018499; Tetraspanin
OYG_10000986_10032476	3.07991	3.66827	5.05449	3.75905	2.01232	IPR002181; Fibrinogen, alpha/beta/gamma chain, C-terminal globular	FBGDC
OYG_10001189_10008248	18.7543	10.0964	28.9223	34.0247	26.7161	IPR001304; C-type lectin IPR016187; C-type lectin fold	CTLDC
OYG_10001214_10005242	19.9194	40.9073	20.5963	5.8644	11.6419	IPR001073; Complement C1q protein IPR008983; Tumour necrosis factor-like	C1qDC
OYG_10001373_10041368	9.79515	1.51098	20.525	25.0287	29.7811	NA	IKK
OYG_10001400_10038082	48.0086	97.1243	28.6491	13.8301	11.2856	IPR000719; Protein kinase, catalytic domain IPR001304; C-type lectin IPR002290; Serine/threonine-protein kinase domain IPR011009; Protein kinase-like domain IPR016187; C-type lectin fold IPR017442; Serine/threonine-protein kinase-like domain	CTLDC
OYG_10001516_10016129	28.5991	71.5675	28.5336	19.9296	24.9401	IPR001464; Annexin IPR018502; Annexin repeat
OYG_10001557_10041033	7.55739	16.0499	5.75293	1.7396	4.07424	IPR001073; Complement C1q protein IPR008983; Tumour necrosis factor-like	C1qDC
OYG_10001570_10019299	0.984324	4.83491	3.84172	2.96644	25.6299	NA
OYG_10001632_10029779	110.506	12.6816	124.345	123.989	132.384	IPR000719; Protein kinase, catalytic domain IPR000961; AGC-kinase, C-terminal IPR002290; Serine/threonine-protein kinase domain IPR011009; Protein kinase-like domain IPR017442; Serine/threonine-protein kinase-like domain IPR017892; Protein kinase, C-terminal IPR020635; Tyrosine-protein kinase, catalytic domain
OYG_10001663_10037434	651.651	1551.12	867.889	727.807	820.811	IPR001593; Ribosomal protein S3Ae
OYG_10001766	6611.96	16221	6562	5150.96	6593.23	IPR005797; Cytochrome b/b6, N-terminal IPR005798; Cytochrome b/b6, C-terminal IPR016174; Di-haem cytochrome, transmembrane
OYG_10001781_10019818	10.4665	11.5841	6.44444	8.29555	11.3838	IPR001073; Complement C1q protein IPR008983; Tumour necrosis factor-like	C1qDC
OYG_10001975_10018681	21.741	33.8648	24.7577	29.1084	14.4227	IPR002502; N-acetylmuramoyl-L-alanine amidase, family 2 IPR006619; Peptidoglycan recognition protein, metazoa/bacteria	PGRP
OYG_10001976	71.7266	104.28	68.7992	67.9832	85.529	IPR006052; Tumour necrosis factor	TNF
OYG_10002038_10031911	74.1413	1.22205	45.9872	42.4181	39.2512	IPR001309; Peptidase C14, ICE, catalytic subunit p20 IPR003599; Immunoglobulin subtype IPR007110; Immunoglobulin-like IPR011029; DEATH-like IPR011600; Peptidase C14, caspase catalytic IPR013098; Immunoglobulin I-set	caspase
OYG_10002143_10014473	32.3527	1.50898	49.5697	49.1821	40.5769	IPR000494; EGF receptor, L domain IPR006212; Furin-like repeat IPR009030; Growth factor, receptor
OYG_10002372	5.14027	0	6.94376	4.10911	11.0228	#N/A
OYG_10002435_10032856	7.09268	0	18.8635	9.34462	7.99302	IPR000889; Glutathione peroxidase IPR012336; Thioredoxin-like fold	GPX
OYG_10002498_10016432	5.06728	61.9212	9.70252	6.47784	35.1722	IPR001073; Complement C1q protein IPR008983; Tumour necrosis factor-like
OYG_10002521_10038478	42.448	1.85564	66.7503	81.4805	71.5656	IPR000033; LDLR class B repeat IPR000742; Epidermal growth factor-like, type 3 IPR002172; LDLR class A repeat IPR003645; Follistatin-like, N-terminal IPR006210; Epidermal growth factor-like IPR009030; Growth factor, receptor
OYG_10002529_10034652	6.46053	0	13.1567	0	6.44545	IPR001304; C-type lectin IPR016187; C-type lectin fold	CTLDC
OYG_10002584_10008715	37.8226	1.20208	40.8819	43.9868	36.3755	IPR000299; FERM domain IPR000857; MyTH4 domain IPR001609; Myosin head, motor domain IPR019748; FERM central domain IPR019749; Band 4.1 domain
OYG_10002607_10003430	7.19813	14.2554	7.04566	4.78795	11.0449	NA
OYG_10002658_10040256	10.5268	0.676191	37.282	39.5788	28.4209	IPR001747; Lipid transport protein, N-terminal IPR009454; Lipid transport, open beta-sheet IPR015255; Vitellinogen, open beta-sheet IPR015819; Lipid transport protein, beta-sheet shell
OYG_10002660_10037875	61.5029	46.7592	22.0259	39.7999	30.9195	IPR002181; Fibrinogen, alpha/beta/gamma chain, C-terminal globular	FBGDC
OYG_10002664_10012547	1.8492	7.14898	2.23364	2.04877	6.19447	IPR001611; Leucine-rich repeat IPR003591; Leucine-rich repeat, typical subtype
OYG_10002665_10004558	40.2615	48.2529	25.5835	23.3038	37.5043	IPR002181; Fibrinogen, alpha/beta/gamma chain, C-terminal globular	FBGDC
OYG_10002738_10002974	20.2672	57.8603	14.7963	5.69177	4.53958	IPR001612; Caveolin
OYG_10002907_10036478	5.27716	5.53019	2.41691	1.86625	2.55764	IPR001073; Complement C1q protein IPR008983; Tumour necrosis factor-like	C1qDC
OYG_10002984_10033080	3.83469	0	7.41106	7.43497	7.28128	IPR001368; TNFR/CD27/30/40/95 cysteine-rich region IPR011029; DEATH-like	TNFR
OYG_10003004_10010913	169.131	514.593	277.588	94.7241	51.6407	IPR001304; C-type lectin IPR016187; C-type lectin fold	CTLDC
OYG_10003063_10038613	15.6228	12.7145	24.2201	20.7386	15.902	IPR002181; Fibrinogen, alpha/beta/gamma chain, C-terminal globular	FBGDC
OYG_10003107_10039912	49.1554	2.19994	58.1622	54.4002	68.1684	IPR000536; Nuclear hormone receptor, ligand-binding, core IPR001628; Zinc finger, nuclear hormone receptor-type IPR001723; Steroid hormone receptor IPR001728; Thyroid hormone receptor IPR008946; Nuclear hormone receptor, ligand-binding
OYG_10003303_10036458	17.1874	5.49865	19.697	24.5924	14.3298	IPR002181; Fibrinogen, alpha/beta/gamma chain, C-terminal globular	FBGDC
OYG_10003331_10029750	48.8419	0.46202	78.3063	56.956	56.5822	NA
OYG_10003354_10005709	90.769	87.2406	90.9739	73.6257	95.8867	IPR010582; Catalase-related immune responsive IPR011614; Catalase, N-terminal IPR018028; Catalase-related subgroup IPR020835; Catalase-like domain, haem-dependent	CAT
OYG_10003355_10011238	48.3921	32.3698	66.4294	85.1923	90.167	IPR010582; Catalase-related immune responsive IPR011614; Catalase, N-terminal IPR018028; Catalase-related subgroup IPR020835; Catalase-like domain, haem-dependent	CAT
OYG_10003373_10018541	74.9408	1.08873	97.3117	126.032	125.256	IPR000494; EGF receptor, L domain IPR000719; Protein kinase, catalytic domain IPR001245; Serine-threonine/tyrosine-protein kinase IPR002290; Serine/threonine-protein kinase domain IPR003961; Fibronectin, type III IPR006211; Furin-like cysteine-rich domain IPR006212; Furin-like repeat IPR008957; Fibronectin type III domain IPR009030; Growth factor, receptor IPR011009; Protein kinase-like domain IP…
OYG_10003440_10031967	2.09399	3.55986	2.43565	2.633	5.26364	IPR001304; C-type lectin IPR016187; C-type lectin fold	CTLDC
OYG_10003562_10020126	11.6677	0.257212	17.3475	18.9847	20.3052	IPR007632; Anoctamin/TMEM 16
OYG_10003599_10005879	7.73522	0.07218	8.5618	10.5463	8.20689	IPR018863; Fragile site-associated protein, C-terminal IPR019362; Protein of unknown function DUF2246
OYG_10003641_10042070	26.9654	1.94558	39.0121	38.8481	32.7194	NA
OYG_10003879_10005889	74.1826	1.22169	89.8986	91.2298	90.7647	IPR000719; Protein kinase, catalytic domain IPR002290; Serine/threonine-protein kinase domain IPR011009; Protein kinase-like domain IPR017442; Serine/threonine-protein kinase-like domain IPR020635; Tyrosine-protein kinase, catalytic domain
OYG_10003895_10039161	7.53371	3.58146	10.4668	12.0841	9.09026	IPR001304; C-type lectin IPR016187; C-type lectin fold	CTLDC
OYG_10003914_10019814	66.596	0.440807	108.465	120.888	93.8513	IPR006077; Vinculin/alpha-catenin IPR015009; Vinculin-binding site-containing domain
OYG_10003923_10036301	1340.88	2796.13	1328.32	1013.91	1280.27	IPR002675; Ribosomal protein L38e
OYG_10003943_10020431	44.1774	32.6952	47.3659	47.0229	61.712	IPR001875; Death effector IPR011029; DEATH-like	FADD
OYG_10004025_10040991	3.74762	0	7.7087	9.95045	8.5884	IPR001190; Speract/scavenger receptor IPR017448; Speract/scavenger receptor-related	SRCR
OYG_10004156_10038958	108.486	28.3289	124.486	103.441	102.556	IPR000719; Protein kinase, catalytic domain IPR002290; Serine/threonine-protein kinase domain IPR008352; MAP kinase, p38 IPR011009; Protein kinase-like domain IPR017442; Serine/threonine-protein kinase-like domain IPR020635; Tyrosine-protein kinase, catalytic domain	P38
OYG_10004194_10025545	8.17844	3.71943	7.43196	4.3724	12.3677	NA
OYG_10004338	7.29204	0.426043	12.2629	2.21671	5.17295	IPR007087; Zinc finger, C2H2-type IPR015880; Zinc finger, C2H2-like
OYG_10004370_10008999	35.6728	75.7005	34.3717	26.2921	24.7097	NA
OYG_10004425_10033196	13.4011	70.9567	20.6848	12.5914	24.1026	IPR002181; Fibrinogen, alpha/beta/gamma chain, C-terminal globular	FBGDC
OYG_10004487_10033709	37.297	79.8434	35.0347	45.6673	58.9926	NA
OYG_10004565_10021945	17.4868	0.425642	18.1245	19.2224	17.3269	IPR007735; Pecanex
OYG_10004645_10002533	8.75404	38.5022	12.7142	11.7171	30.3292	IPR012317; Poly(ADP-ribose) polymerase, catalytic domain
OYG_10004652_10011846	25.4196	1.7926	38.3018	35.0896	31.8556	IPR003593; ATPase, AAA+ type, core IPR004273; Dynein heavy chain IPR011704; ATPase, AAA-5 IPR013594; Dynein heavy chain, N-terminal domain-1 IPR013602; Dynein heavy chain, N-terminal domain-2
OYG_10004654_10040083	9.28785	0	8.15002	9.25693	7.30634	IPR000719; Protein kinase, catalytic domain IPR002290; Serine/threonine-protein kinase domain IPR011009; Protein kinase-like domain IPR017442; Serine/threonine-protein kinase-like domain IPR020635; Tyrosine-protein kinase, catalytic domain	TBK1
OYG_10004703_10005889	143.396	4.68308	140.995	139.325	110.907	IPR000719; Protein kinase, catalytic domain IPR002290; Serine/threonine-protein kinase domain IPR011009; Protein kinase-like domain IPR017442; Serine/threonine-protein kinase-like domain IPR020635; Tyrosine-protein kinase, catalytic domain
OYG_10004791_10022678	3.24474	0.690993	5.94429	9.52905	0.781815	IPR001304; C-type lectin IPR016187; C-type lectin fold	CTLDC
OYG_10004798_10037915	35.9172	1.09964	42.0199	40.83	34.9122	IPR020864; Membrane attack complex component/perforin (MACPF) domain	perforin-like
OYG_10004837_10025768	10.6666	23.8854	13.4203	13.418	16.4165	IPR002110; Ankyrin repeat IPR020683; Ankyrin repeat-containing domain	NF-kb
OYG_10004932_10039730	25.4471	0.884183	31.3822	34.8178	30.0086	IPR001394; Peptidase C19, ubiquitin carboxyl-terminal hydrolase 2
OYG_10004947_10013195	51.7195	140.807	75.5098	33.7728	38.2884	IPR001007; von Willebrand factor, type C
OYG_10004989_10024172	281.828	8.4172	226.874	266.421	238.407	IPR001590; Peptidase M12B, ADAM/reprolysin IPR001762; Blood coagulation inhibitor, Disintegrin IPR002870; Peptidase M12B, propeptide
OYG_10005133_10025404	15.3801	1.45714	18.1324	27.7108	23.3166	IPR001346; Interferon regulatory factor IPR007087; Zinc finger, C2H2-type IPR015880; Zinc finger, C2H2-like	IRF
OYG_10005156_10023740	7.63187	0	8.21946	8.15417	6.96328	IPR001140; ABC transporter, transmembrane domain IPR003439; ABC transporter-like IPR003593; ATPase, AAA+ type, core IPR011527; ABC transporter, transmembrane domain, type 1 IPR017940; ABC transporter integral membrane type 1
OYG_10005162_10008792	35.5354	0.973969	44.3969	36.3618	34.2403	IPR014782; Peptidase M1, membrane alanine aminopeptidase, N-terminal
OYG_10005393_10006012	30.5834	0.736183	6.74463	22.7566	16.0273	IPR001370; Baculoviral inhibition of apoptosis protein repeat IPR001841; Zinc finger, RING-type	IAP
OYG_10005419_10026347	12.7657	21.8165	15.5897	1.76951	14.9168	IPR001073; Complement C1q protein IPR008983; Tumour necrosis factor-like	C1qDC
OYG_10005458_10037755	8.92132	0.109384	7.75345	9.14385	7.29241	IPR000731; Sterol-sensing domain IPR001680; WD40 repeat IPR011046; WD40 repeat-like-containing domain IPR017986; WD40-repeat-containing domain IPR019781; WD40 repeat, subgroup IPR019782; WD40 repeat 2
OYG_10005511_10031575	19.2771	42.8789	26.92	21.0701	11.214	IPR001304; C-type lectin IPR016187; C-type lectin fold	CTLDC
OYG_10005525_10000568	15.7317	0.410947	17.0559	21.228	20.1994	IPR000938; Cytoskeleton-associated protein, Gly-rich domain IPR008984; SMAD/FHA domain IPR022140; Kinesin protein 1B IPR022164; Kinesin-like
OYG_10005590_10014734	15.8774	7.41122	19.8638	20.3311	19.4608	IPR001128; Cytochrome P450 IPR001309; Peptidase C14, ICE, catalytic subunit p20 IPR002401; Cytochrome P450, E-class, group I IPR015917; Peptidase C14, caspase precursor p45, core	caspase
OYG_10005646_10008711	103.255	15.0243	137.117	136.482	127.139	IPR001202; WW/Rsp5/WWP
OYG_10005738_10017913	68.4132	228.361	18.1828	1.43618	0.448482	NA
OYG_10005788_10041341	127.109	8.58066	202.566	155.423	132.367	IPR001609; Myosin head, motor domain IPR004009; Myosin, N-terminal, SH3-like
OYG_10005808_10033432	2896.01	6518.87	2811.76	3217.84	3410	IPR001210; Ribosomal protein S17e
OYG_10005813_10016942	87.6633	10.2411	124.457	113.077	125.255	IPR000261; EPS15 homology (EH) IPR001401; Dynamin, GTPase domain IPR018249; EF-HAND 2 IPR022812; Dynamin
OYG_10005815_10020394	14.6822	0.164041	19.0988	13.9146	17.3861	NA
OYG_10005875_10019838	9.67447	0.223745	13.8116	9.92094	12.0705	IPR010401; Amylo-alpha-1,6-glucosidase IPR017853; Glycoside hydrolase, catalytic core
OYG_10005878_10040586	12.97	0	16.877	17.0659	14.6425	IPR000433; Zinc finger, ZZ-type IPR004939; Anaphase-promoting complex, subunit 10, DOC domain IPR008979; Galactose-binding domain-like IPR018249; EF-HAND 2
OYG_10005910_10041660	118.25	2.77571	170.042	211.918	135.275	NA
OYG_10005949_10038045	14.367	31.0079	20.5416	11.9113	13.8494	IPR006052; Tumour necrosis factor IPR008983; Tumour necrosis factor-like	TNF
OYG_10006070_10016756	32.5691	0.207619	37.0996	37.6228	36.9283	IPR000719; Protein kinase, catalytic domain IPR000980; SH2 motif IPR001060; Fps/Fes/Fer/CIP4 homology IPR001245; Serine-threonine/tyrosine-protein kinase IPR002290; Serine/threonine-protein kinase domain IPR011009; Protein kinase-like domain IPR020635; Tyrosine-protein kinase, catalytic domain
OYG_10006186_10001797	26.3549	2.49974	24.0678	33.1905	26.3189	IPR000719; Protein kinase, catalytic domain IPR002290; Serine/threonine-protein kinase domain IPR011009; Protein kinase-like domain IPR017442; Serine/threonine-protein kinase-like domain IPR020635; Tyrosine-protein kinase, catalytic domain	IKK
OYG_10006288_10029338	25.4662	3.99303	37.4066	36.9889	30.2521	IPR000008; C2 calcium-dependent membrane targeting IPR008973; C2 calcium/lipid-binding domain, CaLB IPR018029; C2 membrane targeting protein
OYG_10006297_10031746	2.03633	6.01061	2.37189	1.76234	10.2434	IPR003663; Sugar/inositol transporter IPR005828; General substrate transporter IPR012816; Conserved hypothetical protein CHP02464
OYG_10006428_10022645	13.9888	44.2994	13.1334	10.8969	11.0831	IPR001242; Condensation domain
OYG_10006474_10002853	10.1439	0.490912	18.0249	17.157	14.9619	IPR000203; GPS domain IPR000742; Epidermal growth factor-like, type 3 IPR000832; GPCR, family 2, secretin-like IPR001791; Laminin G domain IPR001879; GPCR, family 2, extracellular hormone receptor domain IPR001881; EGF-like calcium-binding IPR002049; EGF-like, laminin IPR006209; EGF IPR006210; Epidermal growth factor-like IPR006652; Kelch repeat type 1 IPR008985; Concanavalin A-like lectin/glucan…
OYG_10006478_10006491	0.875252	0.12426	3.5123	0.450226	6.57471	NA
OYG_10006488_10036626	20.3826	2.28902	20.5469	24.8788	23.4159	IPR000608; Ubiquitin-conjugating enzyme, E2 IPR001370; Baculoviral inhibition of apoptosis protein repeat IPR016135; Ubiquitin-conjugating enzyme/RWD-like IPR022103; Protein of unknown function DUF3643	IAP
OYG_10006490_10038613	12.8782	2.35917	6.93427	27.6474	16.518	IPR002181; Fibrinogen, alpha/beta/gamma chain, C-terminal globular IPR013830; Esterase, SGNH hydrolase-type	FBGDC
OYG_10006517_10021218	454.539	967.361	383.633	272.218	392.055	IPR002673; Ribosomal protein L29e
OYG_10006556_10025706	88.2172	2.09509	100.759	121.183	91.2892	IPR001849; Pleckstrin homology domain
OYG_10006570_10014535	18.0781	0	19.4503	28.7752	26.7994	IPR000242; Protein-tyrosine phosphatase, receptor/non-receptor type IPR000387; Dual-specific/protein-tyrosine phosphatase, conserved region IPR003595; Protein-tyrosine phosphatase, catalytic IPR008356; Protein-tyrosine phosphatase, KIM-containing
OYG_10006605_10024945	13.9601	5.13779	15.2572	26.8812	18.2812	IPR001309; Peptidase C14, ICE, catalytic subunit p20 IPR011600; Peptidase C14, caspase catalytic	caspase
OYG_10006606_10011624	54.194	2.81803	71.7913	77.765	79.3008	IPR002498; Phosphatidylinositol-4-phosphate 5-kinase, core IPR016034; Phosphatidylinositol-4-phosphate 5-kinase, core, subgroup
OYG_10006639_10008096	4.9615	0	8.31411	8.09314	7.2151	IPR001283; Allergen V5/Tpx-1-related IPR002909; Cell surface receptor IPT/TIG IPR011050; Pectin lyase fold/virulence factor IPR011658; PA14 IPR014044; CAP domain IPR014756; Immunoglobulin E-set
OYG_10006757_10035964	33.0455	89.6387	22.9216	42.5877	36.0038	NA
OYG_10006796_10010941	839.632	248.214	933.408	387.803	433.41	IPR000742; Epidermal growth factor-like, type 3 IPR001881; EGF-like calcium-binding IPR006210; Epidermal growth factor-like IPR009030; Growth factor, receptor IPR013091; EGF calcium-binding
OYG_10006829_10006492	3.19296	23.1294	8.52346	39.3368	16.4952	IPR001073; Complement C1q protein IPR008983; Tumour necrosis factor-like
OYG_10006841_10007783	63.3499	12.858	72.8469	76.4037	77.4837	IPR000719; Protein kinase, catalytic domain IPR001245; Serine-threonine/tyrosine-protein kinase IPR002290; Serine/threonine-protein kinase domain IPR011009; Protein kinase-like domain IPR017442; Serine/threonine-protein kinase-like domain IPR020635; Tyrosine-protein kinase, catalytic domain	TAK1
OYG_10006874_10034791	97.4331	75.2376	127.434	147.04	135.363	IPR001599; Alpha-2-macroglobulin IPR008930; Terpenoid cylases/protein prenyltransferase alpha-alpha toroid IPR009048; Alpha-macroglobulin, receptor-binding IPR011626; A-macroglobulin complement component IPR019565; Alpha-2-macroglobulin, thiol-ester bond-forming	thioester
OYG_10006889_10024102	28.7505	13.7055	29.5373	28.0813	18.571	IPR001368; TNFR/CD27/30/40/95 cysteine-rich region IPR002557; Chitin binding domain IPR009030; Growth factor, receptor	TNFR
OYG_10006926_10034817	236.903	235.312	164.188	228.595	279.379	IPR006052; Tumour necrosis factor IPR008983; Tumour necrosis factor-like	TNF
OYG_10006965_10011525	43.9495	1.69524	51.7877	74.6667	63.0106	IPR000331; Rap/ran-GAP IPR003109; GoLoco motif
OYG_10007011_10027007	56.1434	1.31333	93.9078	81.2244	92.6324	IPR000742; Epidermal growth factor-like, type 3 IPR001846; von Willebrand factor, type D domain IPR001881; EGF-like calcium-binding IPR006209; EGF IPR006210; Epidermal growth factor-like IPR009030; Growth factor, receptor IPR013091; EGF calcium-binding IPR015919; Cadherin-like
OYG_10007023_10035502	0	4.05896	2.63151	27.7598	28.1528	IPR000889; Glutathione peroxidase IPR012336; Thioredoxin-like fold	GPX
OYG_10007043_10004604	18.7674	39.667	18.0293	5.93034	7.33394	IPR002181; Fibrinogen, alpha/beta/gamma chain, C-terminal globular
OYG_10007071_10030857	48.1257	0.3137	59.086	66.2298	63.0029	IPR006630; RNA-binding protein Lupus La
OYG_10007096_10022159	3.35983	0.071143	4.31948	5.20186	3.98839	IPR000008; C2 calcium-dependent membrane targeting IPR000159; Ras-association IPR000909; Phospholipase C, phosphatidylinositol-specific , X domain IPR001711; Phospholipase C, phosphatidylinositol-specific, Y domain IPR001895; Guanine-nucleotide dissociation stimulator CDC25 IPR008937; Ras guanine nucleotide exchange factor IPR008973; C2 calcium/lipid-binding domain, CaLB IPR016024; Armadillo-type…
OYG_10007196_10020282	60.0503	1.3845	62.2882	83.9112	73.2567	IPR001540; Glycoside hydrolase, family 20 IPR015882; Acetylhexosaminidase, subunit a/b IPR015883; Glycoside hydrolase, family 20, catalytic core IPR017853; Glycoside hydrolase, catalytic core
OYG_10007276_10005678	26.7567	0.198447	38.4167	40.5281	39.1126	IPR000782; FAS1 domain
OYG_10007278_10006872	188.394	275.631	102.564	61.2993	92.1372	IPR001073; Complement C1q protein IPR008983; Tumour necrosis factor-like	C1qDC
OYG_10007295_10036624	19.0523	0.291564	20.4469	28.5084	21.5037	IPR000008; C2 calcium-dependent membrane targeting IPR000569; HECT IPR001202; WW/Rsp5/WWP IPR008973; C2 calcium/lipid-binding domain, CaLB IPR018029; C2 membrane targeting protein
OYG_10007357_10036318	9.86848	0.153691	13.5293	17.7439	17.1886	IPR003126; Zinc finger, N-recognin
OYG_10007366_10012865	34.7857	1.80634	31.4717	51.7468	40.9203	IPR001878; Zinc finger, CCHC-type IPR002159; CD36 antigen IPR005428; Adhesion molecule CD36	CD36
OYG_10007386_10032787	4.12268	6.38752	9.9914	15.5762	14.1704	IPR001304; C-type lectin IPR016187; C-type lectin fold	CTLDC
OYG_10007407_10018827	36.9801	0.798057	34.1291	33.7914	33.0801	IPR000859; CUB IPR002172; LDLR class A repeat
OYG_10007481_10018288	7.6257	0.151656	7.98309	12.2295	13.7662	NA
OYG_10007567_10009996	25.6833	1.14434	35.0219	34.8736	37.4852	IPR000242; Protein-tyrosine phosphatase, receptor/non-receptor type IPR000387; Dual-specific/protein-tyrosine phosphatase, conserved region IPR003595; Protein-tyrosine phosphatase, catalytic
OYG_10007645_10025556	255.986	292.071	125.715	73.2164	112.938	IPR002181; Fibrinogen, alpha/beta/gamma chain, C-terminal globular	FBGDC
OYG_10007661_10008409	45.2483	5.0969	50.576	50.4007	40.3146	IPR003887; Lamino-associated polypeptide 2/emerin
OYG_10007681_10025110	63.4083	15.2878	66.422	66.368	59.546	IPR000315; Zinc finger, B-box IPR001258; NHL repeat IPR013017; NHL repeat, subgroup
OYG_10007774_10042075	107.641	5.4345	95.8258	94.3318	78.6388	IPR000011; Ubiquitin/SUMO-activating enzyme E1 IPR000594; UBA/THIF-type NAD/FAD binding fold IPR009036; Molybdenum cofactor biosynthesis, MoeB IPR018965; Ubiquitin-activating enzyme e1, C-terminal
OYG_10007807_10038209	20.131	0.649083	27.9826	20.9317	23.5024	IPR000195; Rab-GAP/TBC domain IPR004182; GRAM
OYG_10007827_10002477	29.7585	0.479833	36.9727	41.0912	46.7888	IPR000333; Activin type II receptor IPR000472; TGF-beta receptor/activin receptor, type I/II IPR000719; Protein kinase, catalytic domain IPR002290; Serine/threonine-protein kinase domain IPR003605; TGF beta receptor, GS motif IPR011009; Protein kinase-like domain IPR017442; Serine/threonine-protein kinase-like domain IPR020635; Tyrosine-protein kinase, catalytic domain
OYG_10007882_10005153	97.6778	165.436	57.3631	20.6646	25.9626	IPR001073; Complement C1q protein IPR008983; Tumour necrosis factor-like	C1qDC
OYG_10007923_10017902	24.8639	3.52774	28.9781	28.7849	28.1065	IPR000719; Protein kinase, catalytic domain IPR002290; Serine/threonine-protein kinase domain IPR011009; Protein kinase-like domain IPR017442; Serine/threonine-protein kinase-like domain IPR020635; Tyrosine-protein kinase, catalytic domain
OYG_10007924_10017903	4.43093	12.4766	3.99819	3.58826	4.06445	IPR004254; Hly-III-related
OYG_10007963_10000717	25.3849	53.3827	24.4002	26.7329	31.6434	IPR007005; XAP5 protein
OYG_10007991_10034321	22.1069	8.37238	28.2869	28.1613	18.3953	IPR002181; Fibrinogen, alpha/beta/gamma chain, C-terminal globular	FBGDC
OYG_10008155_10016668	42.7422	0	54.5902	54.3133	51.9999	IPR003100; Argonaute/Dicer protein, PAZ IPR003165; Stem cell self-renewal protein Piwi IPR012337; Ribonuclease H-like IPR014811; Domain of unknown function DUF1785
OYG_10008175_10015227	14.7007	31.7706	3.86956	11.27	3.93022	NA
OYG_10008226_10028787	134.909	339.335	97.7941	85.9123	108.093	IPR002223; Proteinase inhibitor I2, Kunitz metazoa
OYG_10008233_10010366	5.3448	7.83496	8.26693	15.4389	34.0046	IPR000863; Sulfotransferase domain
OYG_10008285_10031678	12.0661	0.179685	16.7134	15.5511	11.9493	IPR000203; GPS domain IPR000601; PKD domain IPR001024; Lipoxygenase, LH2 IPR001304; C-type lectin IPR002859; PKD/REJ-like protein IPR003915; Polycystic kidney disease type 2 protein IPR008976; Lipase/lipooxygenase, PLAT/LH2 IPR013122; Polycystin cation channel, PKD1/PKD2 IPR014010; Egg jelly receptor, REJ-like IPR022409; PKD/Chitinase domain
OYG_10008379_10010992	5.63946	9.25791	4.33377	5.56039	8.70822	IPR001073; Complement C1q protein IPR008983; Tumour necrosis factor-like	C1qDC
OYG_10008422_10021878	15.6872	3.69358	20.8681	10.7989	16.4105	IPR000601; PKD domain IPR001024; Lipoxygenase, LH2 IPR001190; Speract/scavenger receptor IPR002859; PKD/REJ-like protein IPR008976; Lipase/lipooxygenase, PLAT/LH2 IPR013122; Polycystin cation channel, PKD1/PKD2 IPR017448; Speract/scavenger receptor-related	SRCR
OYG_10008504_10007611	18.905	3.37513	22.3378	22.2775	23.2495	IPR007087; Zinc finger, C2H2-type IPR015880; Zinc finger, C2H2-like
OYG_10008557_10038282	53.9258	0.675421	59.8397	54.6995	51.3475	IPR000008; C2 calcium-dependent membrane targeting IPR000909; Phospholipase C, phosphatidylinositol-specific , X domain IPR000980; SH2 motif IPR001192; Phosphoinositide phospholipase C IPR001452; Src homology-3 domain IPR001711; Phospholipase C, phosphatidylinositol-specific, Y domain IPR001849; Pleckstrin homology domain IPR008973; C2 calcium/lipid-binding domain, CaLB IPR015359; Phospholipase C…
OYG_10008565_10026839	93.4579	4.17984	115.024	122.464	111.479	IPR000571; Zinc finger, CCCH-type
OYG_10008641_10020485	27.0849	13.0888	20.3626	24.435	15.6607	IPR002181; Fibrinogen, alpha/beta/gamma chain, C-terminal globular	FBGDC
OYG_10008747_10039965	114.079	129.163	98.6261	45.1526	130.656	IPR002181; Fibrinogen, alpha/beta/gamma chain, C-terminal globular	FBGDC
OYG_10008752_10039711	114.078	268.946	83.5269	98.9079	108.812	IPR008027; Ubiquinol-cytochrome C reductase, UQCRX/QCR9-like
OYG_10008753_10039709	4.53813	10.9575	3.60678	3.87023	3.47318	IPR001699; Transcription factor, T-box IPR008967; p53-like transcription factor, DNA-binding
OYG_10008952_10020757	85.4846	3.48277	94.9642	97.392	96.2653	NA
OYG_10009041_10028674	13.4155	0.448999	17.2975	20.8867	17.5541	IPR000569; HECT IPR001870; B302/SPRY domain
OYG_10009048_10010718	3.76223	1.81692	2.55187	5.25241	2.05573	IPR001073; Complement C1q protein IPR008983; Tumour necrosis factor-like	C1qDC
OYG_10009092_10017642	27.9645	1.46262	71.0389	71.2893	81.5854	IPR001298; Filamin/ABP280 repeat IPR001715; Calponin homology domain IPR014756; Immunoglobulin E-set IPR017868; Filamin/ABP280 repeat-like
OYG_10009271_10025338	42.5099	10.3588	26.8545	49.2435	12.7319	IPR001073; Complement C1q protein IPR008983; Tumour necrosis factor-like	C1qDC
OYG_10009423_10038213	66.2518	1.7683	71.2649	77.3299	65.1216	IPR012591; Pre-mRNA-processing-splicing factor 8 IPR012592; PROCN
OYG_10009612_10030036	22.178	49.346	20.5782	15.1191	27.6758	IPR000463; Cytosolic fatty-acid binding IPR000566; Lipocalin/cytosolic fatty-acid binding protein IPR011038; Calycin-like
OYG_10009685_10023496	15.9828	1.09512	21.5799	19.5896	21.6063	IPR001680; WD40 repeat IPR006575; RWD domain IPR011046; WD40 repeat-like-containing domain IPR017986; WD40-repeat-containing domain IPR019781; WD40 repeat, subgroup IPR019782; WD40 repeat 2
OYG_10010012_10015558	21.6013	0.155598	27.4093	29.926	28.2462	IPR016024; Armadillo-type fold
OYG_10010167_10027830	36.1133	1.46961	41.7383	41.5778	39.0011	IPR001757; ATPase, P-type, K/Mg/Cd/Cu/Zn/Na/Ca/Na/H-transporter IPR005834; Haloacid dehalogenase-like hydrolase IPR008250; ATPase, P-type, ATPase-associated domain IPR023214; HAD-like domain IPR023306; ATPase, cation-transporting, domain N
OYG_10010243_10032718	39.402	1.94387	40.487	39.9832	49.5788	IPR001810; F-box domain, cyclin-like IPR006553; Leucine-rich repeat, cysteine-containing subtype
OYG_10010262_10031120	4.65331	9.23276	5.68317	3.27965	10.6141	IPR001073; Complement C1q protein IPR008983; Tumour necrosis factor-like	C1qDC
OYG_10010268_10034983	57.1102	0.895106	68.4588	69.887	64.9203	IPR001841; Zinc finger, RING-type IPR003153; Adaptor protein Cbl, N-terminal helical IPR014741; Adaptor protein Cbl, EF hand-like IPR014742; Adaptor protein Cbl, SH2-like IPR018957; Zinc finger, C3HC4 RING-type
OYG_10010276_10041982	48.604	1.20032	56.3984	56.9993	65.6576	NA
OYG_10010419_10021935	19.6386	0.387373	21.1404	26.2833	25.4581	NA
OYG_10010430_10035108	64.0169	135.22	58.2383	61.9141	52.0101	IPR004728; Translocation protein Sec62
OYG_10010443_10038613	34.5253	30.4285	57.0226	33.6075	58.4824	IPR002181; Fibrinogen, alpha/beta/gamma chain, C-terminal globular IPR019372; Lipoma HMGIC fusion partner-like protein	FBGDC
OYG_10010476_10030790	183.321	404.46	156.746	120.275	88.4796	NA
OYG_10010481_10024422	30.1223	0.502952	37.0184	36.8282	38.0262	NA
OYG_10010509_10002115	231.11	503.83	227.841	216.405	218.971	IPR006885; NADH dehydrogenase ubiquinone Fe-S protein 4, mitochondrial
OYG_10010513_10016387	29.7491	0.66407	29.9554	37.6366	36.0759	IPR001841; Zinc finger, RING-type IPR004087; K Homology IPR004088; K Homology, type 1 IPR018111; K Homology, type 1, subgroup
OYG_10010517_10038613	108.123	96.7679	72.3783	112.894	70.7813	IPR002181; Fibrinogen, alpha/beta/gamma chain, C-terminal globular	FBGDC
OYG_10010635_10034636	112.458	301.796	88.7271	79.3528	70.3821	IPR000867; Insulin-like growth factor-binding protein, IGFBP IPR002350; Proteinase inhibitor I1, Kazal IPR011497; Protease inhibitor, Kazal-type
OYG_10010706_10013779	47.4706	3.76901	87.8791	120.892	90.3983	IPR000906; ZU5 IPR001452; Src homology-3 domain IPR001478; PDZ/DHR/GLGF IPR008144; Guanylate kinase IPR008145; Guanylate kinase/L-type calcium channel IPR011511; Variant SH3
OYG_10010805_10002503	107.478	245.007	105.042	160.695	176.217	IPR011032; GroES-like IPR013149; Alcohol dehydrogenase, C-terminal IPR020843; Polyketide synthase, enoylreductase
OYG_10010863_10015204	7.25296	19.5922	3.45626	6.22193	6.64991	IPR000086; NUDIX hydrolase domain IPR003563; 7,8-dihydro-8-oxoguanine triphosphatase IPR015797; NUDIX hydrolase domain-like
OYG_10010919_10036244	54.2926	126.825	53.7296	42.9163	62.8525	IPR001268; NADH:ubiquinone oxidoreductase, 30kDa subunit
OYG_10011199_10040492	47.729	111.816	48.4547	37.9463	52.2708	IPR009229; Staphylococcal AgrD
OYG_10011205_10014826	63.3754	2.91027	83.6797	89.8809	90.3314	IPR000033; LDLR class B repeat IPR002172; LDLR class A repeat IPR003961; Fibronectin, type III IPR006581; VPS10 IPR008957; Fibronectin type III domain
OYG_10011228_10028731	8.42471	18.0753	1.64825	9.91664	3.64391	NA
OYG_10011253_10020681	68.0031	0	94.7852	103.692	85.0612	IPR000436; Sushi/SCR/CCP IPR000859; CUB IPR001304; C-type lectin IPR003410; Hyalin IPR016060; Complement control module IPR016187; C-type lectin fold	CTLDC
OYG_10011310_10001650	41.5564	57.1604	26.1219	36.361	23.6338	IPR002181; Fibrinogen, alpha/beta/gamma chain, C-terminal globular	FBGDC
OYG_10011342_10006021	80.072	231.253	58.6265	91.4506	52.3528	IPR001073; Complement C1q protein IPR008983; Tumour necrosis factor-like
OYG_10011354	29.2443	63.6559	27.3778	43.5457	35.7237	NA
OYG_10011359_10027472	92.048	3.58101	102.103	105.51	102.057	IPR000571; Zinc finger, CCCH-type
OYG_10011385_10008879	53.5233	155.04	48.3511	35.5391	57.709	IPR001073; Complement C1q protein IPR008983; Tumour necrosis factor-like	C1qDC
OYG_10011387_10037142	54.5577	160.838	54.6778	42.8412	91.3669	IPR001073; Complement C1q protein IPR008983; Tumour necrosis factor-like	C1qDC
OYG_10011481_10036112	13.784	2.41087	27.8893	28.7773	19.8158	IPR001190; Speract/scavenger receptor IPR017448; Speract/scavenger receptor-related	SRCR
OYG_10011522_10006895	29.6264	0.352194	34.8395	34.6655	31.3685	NA
OYG_10011543_10034490	30.3822	1.0152	39.2783	44.3627	40.0635	IPR003598; Immunoglobulin subtype 2 IPR003599; Immunoglobulin subtype IPR003961; Fibronectin, type III IPR007110; Immunoglobulin-like IPR008957; Fibronectin type III domain IPR013098; Immunoglobulin I-set
OYG_10011654_10020117	4.35738	0	7.62518	7.56056	6.39343	IPR001680; WD40 repeat IPR011046; WD40 repeat-like-containing domain IPR017986; WD40-repeat-containing domain IPR018249; EF-HAND 2 IPR019781; WD40 repeat, subgroup IPR019782; WD40 repeat 2
OYG_10011686_10030619	13.5754	0	22.7459	34.2329	39.7488	IPR001368; TNFR/CD27/30/40/95 cysteine-rich region	TNFR
OYG_10011748_10018921	11.3828	0	15.4994	18.6287	15.7686	IPR000076; K-Cl co-transporter IPR004841; Amino acid permease domain
OYG_10011810_10032591	27.3587	0.382862	28.1178	28.385	32.4161	IPR001680; WD40 repeat IPR006594; LisH dimerisation motif IPR006595; CTLH, C-terminal LisH motif IPR011046; WD40 repeat-like-containing domain IPR017986; WD40-repeat-containing domain IPR019781; WD40 repeat, subgroup IPR019782; WD40 repeat 2 IPR020472; G-protein beta WD-40 repeat
OYG_10011837_10012607	2.42484	4.59366	3.18672	2.26032	3.08386	IPR001073; Complement C1q protein IPR008983; Tumour necrosis factor-like	C1qDC
OYG_10011867_10018863	54.5027	1.83136	70.4876	78.8034	72.728	IPR003652; Ataxin, AXH domain IPR013723; Ataxin-1/HBP1 module (AXH)
OYG_10011942_10036961	47.7309	0.610624	56.7655	53.0033	48.9676	IPR003598; Immunoglobulin subtype 2 IPR003599; Immunoglobulin subtype IPR007110; Immunoglobulin-like IPR008957; Fibronectin type III domain IPR013098; Immunoglobulin I-set IPR013162; CD80-like, immunoglobulin C2-set
OYG_10011958_10006710	25.8565	0.428253	30.438	33.2891	23.6318	IPR006581; VPS10
OYG_10012053_10037533	287.935	5.64385	444.207	396.469	488.917	NA
OYG_10012198_10036494	29.5045	0.271985	32.1584	36.1937	40.454	IPR000315; Zinc finger, B-box IPR001258; NHL repeat IPR001841; Zinc finger, RING-type IPR003649; B-box, C-terminal IPR013017; NHL repeat, subgroup IPR018957; Zinc finger, C3HC4 RING-type
OYG_10012232_10019325	1.58982	2.14474	6.35457	4.54329	5.87317	IPR001073; Complement C1q protein IPR008983; Tumour necrosis factor-like	C1qDC
OYG_10012280_10030367	14.8553	12.8436	1.17183	11.1803	4.64561	IPR002181; Fibrinogen, alpha/beta/gamma chain, C-terminal globular	FBGDC
OYG_10012321_10008242	16.743	45.896	8.84419	19.4331	7.96544	IPR001073; Complement C1q protein IPR008983; Tumour necrosis factor-like
OYG_10012337_10020418	20.8287	30.9519	16.4091	20.3922	24.6182	IPR006052; Tumour necrosis factor	TNF
OYG_10012347_10033778	11.1263	5.30178	19.6615	34.0663	16.9379	IPR009011; Mannose-6-phosphate receptor, binding	M6P
OYG_10012415_10015629	51.4277	35.1401	49.403	103.429	82.2692	IPR002181; Fibrinogen, alpha/beta/gamma chain, C-terminal globular	FBGDC
OYG_10012426_10021215	145.654	193.28	123.539	99.5332	112.443	IPR001304; C-type lectin IPR016187; C-type lectin fold	CTLDC
OYG_10012431_10013471	11.7669	0.251423	16.0059	13.8461	13.7667	IPR001194; DENN IPR005112; dDENN IPR005113; uDENN
OYG_10012525_10017827	15.2222	0.267179	22.6464	19.1596	16.5061	IPR001752; Kinesin, motor domain
OYG_10012546_10036825	0.947807	0	3.16561	1.78329	12.0934	NA
OYG_10012553_10024788	30.7463	0.59596	25.5448	45.5306	29.7453	IPR001309; Peptidase C14, ICE, catalytic subunit p20 IPR001315; Caspase Recruitment IPR002138; Peptidase C14, caspase non-catalytic subunit p10 IPR011029; DEATH-like IPR011600; Peptidase C14, caspase catalytic IPR015917; Peptidase C14, caspase precursor p45, core	caspase
OYG_10012630_10035352	44.2058	0.559779	50.5383	51.0344	51.6935	IPR000300; Inositol polyphosphate-related phosphatase IPR000980; SH2 motif IPR001660; Sterile alpha motif domain IPR005135; Endonuclease/exonuclease/phosphatase IPR010993; Sterile alpha motif homology IPR011510; Sterile alpha motif, type 2
OYG_10012699_10031353	19.2201	67.6326	16.7757	10.5424	12.2777	IPR001073; Complement C1q protein IPR008983; Tumour necrosis factor-like
OYG_10012711_10026845	19.0669	47.1408	17.7052	9.59552	20.2989	#N/A
OYG_10012864_10035439	53.2372	0	56.2017	62.9379	57.2273	NA
OYG_10012943_10036072	1.70205	0.630707	2.98129	3.1621	6.18134	IPR000315; Zinc finger, B-box
OYG_10012952_10020501	98.3802	271.471	133.362	27.4902	81.9048	IPR008979; Galactose-binding domain-like
OYG_10012965_10038384	72.0968	35.8431	91.494	95.8279	84.9368	IPR003590; Leucine-rich repeat, ribonuclease inhibitor subtype	NLR
OYG_10013049_10031575	47.1475	109.577	40.9614	9.88072	0	IPR001304; C-type lectin IPR016187; C-type lectin fold
OYG_10013066_10005242	20.1965	41.7803	18.2172	8.03595	14.4893	IPR001073; Complement C1q protein IPR008983; Tumour necrosis factor-like	C1qDC
OYG_10013069_10009056	21.6523	53.5631	18.2379	14.6793	22.351	IPR001073; Complement C1q protein IPR008983; Tumour necrosis factor-like	C1qDC
OYG_10013076_10031957	49.8733	128.844	69.959	66.7192	68.7909	IPR004045; Glutathione S-transferase, N-terminal IPR004046; Glutathione S-transferase, C-terminal IPR010987; Glutathione S-transferase, C-terminal-like IPR012336; Thioredoxin-like fold IPR017933; Glutathione S-transferase/chloride channel, C-terminal
OYG_10013081_10031954	58.8955	1.39455	88.6012	119.855	85.6577	IPR001202; WW/Rsp5/WWP IPR001849; Pleckstrin homology domain
OYG_10013084_10008413	665.746	1535.57	663.809	530.702	696.844	IPR008957; Fibronectin type III domain IPR021131; Ribosomal protein L18e/L15
OYG_10013090_10008419	149.984	14.567	138.154	162.574	117.642	IPR001368; TNFR/CD27/30/40/95 cysteine-rich region	TNFR
OYG_10013133_10019072	5.52316	0	7.06676	5.48521	6.33171	IPR000859; CUB IPR001304; C-type lectin IPR001506; Peptidase M12A, astacin IPR006026; Peptidase, metallopeptidase IPR009038; GOLD IPR016187; C-type lectin fold	CTLDC
OYG_10013155_10017925	12.4329	0.18907	22.2066	20.7106	17.2937	IPR000413; Integrin alpha chain IPR013517; FG-GAP IPR013519; Integrin alpha beta-propellor IPR013649; Integrin alpha-2
OYG_10013296_10014060	42.8337	5.0821	51.9024	51.8481	46.833	IPR004087; K Homology IPR004088; K Homology, type 1 IPR018111; K Homology, type 1, subgroup
OYG_10013362_10022409	4.21247	6.53585	3.07111	1.70254	2.75496	IPR001073; Complement C1q protein IPR008983; Tumour necrosis factor-like	C1qDC
OYG_10013370_10022399	67.0203	1.81003	73.1544	96.5582	86.9883	IPR001202; WW/Rsp5/WWP
OYG_10013401_10023420	24.6479	62.6555	24.1385	26.5917	26.0632	NA
OYG_10013402_10023421	14.2578	0	26.0042	37.7403	43.4475	IPR004443; YjeF-related protein, N-terminal IPR019050; DFDF motif IPR021024; Enhancer of mRNA-decapping protein 3, N-terminal
OYG_10013456_10000269	27.5008	1.04035	28.96	30.9529	31.0309	NA
OYG_10013638_10025219	20.9356	0.368308	25.8157	29.9813	27.692	NA
OYG_10013700_10041080	64.6029	0.745384	89.928	108.538	95.9533	IPR000818; TEA/ATTS
OYG_10013738_10015583	12.382	8.10475	8.2788	6.40719	17.1232	NA
OYG_10013834_10021991	2.73521	0.543973	3.28682	0.741368	3.21342	IPR000757; Glycoside hydrolase, family 16 IPR008985; Concanavalin A-like lectin/glucanase	βGRP
OYG_10013874_10023484	5.10366	4.35727	14.0278	13.6389	12.0195	IPR000504; RNA recognition motif domain IPR001190; Speract/scavenger receptor IPR017448; Speract/scavenger receptor-related	SRCR
OYG_10014154_10004321	56.9796	1.38649	63.6103	87.2436	73.0641	NA
OYG_10014240_10031229	25.3878	0	30.4635	29.4404	26.9424	IPR000601; PKD domain IPR002919; Protease inhibitor I8, cysteine-rich trypsin inhibitor-like IPR006210; Epidermal growth factor-like IPR022409; PKD/Chitinase domain
OYG_10014277_10041033	83.9571	133.978	30.1986	25.0766	30.1543	IPR001073; Complement C1q protein IPR008983; Tumour necrosis factor-like	C1qDC
OYG_10014312_10027409	21.6205	0.353293	20.446	26.6575	22.4232	IPR000299; FERM domain IPR001478; PDZ/DHR/GLGF IPR018979; FERM, N-terminal IPR018980; FERM, C-terminal PH-like domain IPR019748; FERM central domain IPR019749; Band 4.1 domain IPR019750; Band 4.1 family
OYG_10014356_10016655	2.70819	2.7817	5.31947	2.57406	3.19529	IPR002181; Fibrinogen, alpha/beta/gamma chain, C-terminal globular	FBGDC
OYG_10014371_10030109	0	0.741064	2.42859	2.68503	9.3103	IPR016027; Nucleic acid-binding, OB-fold-like
OYG_10014372_10029854	93.9648	6.43782	121.825	152.058	136.802	IPR000233; Cadherin, cytoplasmic domain IPR000742; Epidermal growth factor-like, type 3 IPR001791; Laminin G domain IPR002126; Cadherin IPR006209; EGF IPR006210; Epidermal growth factor-like IPR008985; Concanavalin A-like lectin/glucanase IPR012680; Laminin G, subdomain 2 IPR015919; Cadherin-like
OYG_10014444_10005037	14.4448	0.257186	17.4405	17.0092	14.4729	IPR003126; Zinc finger, N-recognin IPR009091; Regulator of chromosome condensation/beta-lactamase-inhibitor protein II IPR013993; Zinc finger, N-recognin, metazoa
OYG_10014469_10040256	21.0665	1.13613	69.5995	73.7362	53.9785	IPR001747; Lipid transport protein, N-terminal IPR009454; Lipid transport, open beta-sheet IPR015255; Vitellinogen, open beta-sheet IPR015819; Lipid transport protein, beta-sheet shell
OYG_10014485	25.9092	1.35274	32.7821	32.7265	37.1504	IPR013057; Amino acid transporter, transmembrane
OYG_10014490_10028642	28.8485	13.2903	23.1051	34.2592	26.6475	IPR002181; Fibrinogen, alpha/beta/gamma chain, C-terminal globular	FBGDC
OYG_10014521_10023245	15.9366	36.8502	14.7954	12.0047	12.5488	IPR002048; Calcium-binding EF-hand IPR008080; Parvalbumin IPR018248; EF-hand IPR018249; EF-HAND 2
OYG_10014541_10030092	65.2347	0.897078	80.592	75.1035	63.1823	IPR000048; IQ motif, EF-hand binding site IPR001609; Myosin head, motor domain IPR010926; Myosin tail 2
OYG_10014547_10017755	36.4037	1.36477	40.8829	40.2908	36.989	IPR000719; Protein kinase, catalytic domain IPR002290; Serine/threonine-protein kinase domain IPR011009; Protein kinase-like domain IPR017442; Serine/threonine-protein kinase-like domain IPR020635; Tyrosine-protein kinase, catalytic domain
OYG_10014557_10016596	17.1745	0	20.0559	19.6233	15.6481	IPR000504; RNA recognition motif domain
OYG_10014579_10008522	2868.55	6249.21	2758.97	2596.47	2790.47	IPR001569; Ribosomal protein L37e IPR011332; Ribosomal protein, zinc-binding domain
OYG_10014690_10041281	3.04288	2.53671	11.9586	6.70816	6.13202	IPR001309; Peptidase C14, ICE, catalytic subunit p20 IPR011600; Peptidase C14, caspase catalytic	caspase
OYG_10014747_10040335	88.991	13.6466	90.3626	89.9753	87.5567	IPR001132; SMAD domain, Dwarfin-type IPR003619; MAD homology 1, Dwarfin-type IPR008984; SMAD/FHA domain IPR013019; MAD homology, MH1
OYG_10014826_10002632	8.36288	2.38622	8.66989	9.33188	7.24939	IPR001094; Flavodoxin IPR001433; Oxidoreductase FAD/NAD(P)-binding IPR001478; PDZ/DHR/GLGF IPR001709; Flavoprotein pyridine nucleotide cytochrome reductase IPR003097; FAD-binding, type 1 IPR004030; Nitric oxide synthase, oxygenase domain IPR008254; Flavodoxin/nitric oxide synthase IPR017927; Ferredoxin reductase-type FAD-binding domain IPR017938; Riboflavin synthase-like beta-barrel	NOS
OYG_10014905_10001764	16.6782	33.1969	18.8303	17.7818	9.67939	IPR001304; C-type lectin IPR016187; C-type lectin fold	CTLDC
OYG_10014945_10012123	141.227	302.812	95.1027	68.4992	36.1456	IPR001073; Complement C1q protein IPR008983; Tumour necrosis factor-like
OYG_10015000_10006030	26.4242	0.555581	34.7044	39.6088	42.9042	IPR001092; Helix-loop-helix DNA-binding domain IPR011598; Helix-loop-helix DNA-binding
OYG_10015053_10041694	25.2737	0	39.5322	35.167	31.376	IPR000493; Inositol 1,4,5-trisphosphate-binding protein receptor IPR000699; Intracellular calcium-release channel IPR003608; MIR IPR014821; Inositol 1,4,5-trisphosphate/ryanodine receptor IPR016093; MIR motif
OYG_10015152_10009825	177.093	42.4236	172.282	125.153	117.258	IPR003338; ATPase, AAA-type, VAT, N-terminal IPR003593; ATPase, AAA+ type, core IPR003959; ATPase, AAA-type, core IPR004201; Cell division protein 48, CDC48, domain 2 IPR009010; Aspartate decarboxylase-like fold
OYG_10015184_10031842	13.0041	1.39483	14.4658	14.3719	13.1338	IPR003604; Zinc finger, U1-type IPR007087; Zinc finger, C2H2-type IPR015880; Zinc finger, C2H2-like
OYG_10015187_10020714	72.2805	16.378	103.578	103.001	101.948	IPR000421; Coagulation factor 5/8 type, C-terminal IPR008979; Galactose-binding domain-like
OYG_10015226_10037459	49.6395	0.747535	59.2442	74.7559	67.7431	IPR003961; Fibronectin, type III IPR008957; Fibronectin type III domain
OYG_10015439_10032974	39.6079	15.3701	49.2571	53.6298	55.4831	IPR001309; Peptidase C14, ICE, catalytic subunit p20 IPR002138; Peptidase C14, caspase non-catalytic subunit p10 IPR011600; Peptidase C14, caspase catalytic IPR015917; Peptidase C14, caspase precursor p45, core	caspase
OYG_10015605_10017124	8.05991	21.4248	7.50372	11.5131	4.39958	IPR010678; Digestive organ expansion factor, predicted
OYG_10015645_10019480	27.8074	1.72449	33.9734	35.5213	31.8699	IPR001190; Speract/scavenger receptor IPR006626; Parallel beta-helix repeat IPR011050; Pectin lyase fold/virulence factor IPR016187; C-type lectin fold IPR017448; Speract/scavenger receptor-related	SRCR
OYG_10015734_10030156	264.439	18.2675	388.815	406.617	463.016	IPR000536; Nuclear hormone receptor, ligand-binding, core IPR001628; Zinc finger, nuclear hormone receptor-type IPR008946; Nuclear hormone receptor, ligand-binding
OYG_10015754_10031120	4.42065	11.2511	4.70892	2.50883	10.1656	IPR001073; Complement C1q protein IPR008983; Tumour necrosis factor-like	C1qDC
OYG_10015791_10038296	1.55596	2.48565	3.54819	3.67216	19.3462	IPR002198; Short-chain dehydrogenase/reductase SDR IPR002347; Glucose/ribitol dehydrogenase IPR020842; Polyketide synthase/Fatty acid synthase, KR
OYG_10015830_10016969	27.4762	3.14667	33.9946	30.0538	31.1141	IPR001304; C-type lectin IPR016187; C-type lectin fold	CTLDC
OYG_10015898_10015896	57.6592	6.00217	70.0299	69.1384	71.1099	IPR001164; Arf GTPase activating protein IPR002110; Ankyrin repeat IPR013724; Spa2 homology (SHD) of GIT IPR020683; Ankyrin repeat-containing domain IPR022018; G protein-coupled receptor kinase-interacting protein 1 C term
OYG_10015959_10036528	11.2243	0	25.0135	26.4912	22.9419	IPR002049; EGF-like, laminin IPR006553; Leucine-rich repeat, cysteine-containing subtype IPR008211; Laminin, N-terminal IPR013015; Laminin IV
OYG_10016108_10022524	93.2818	4.78253	111.335	116.464	118.76	IPR001863; Glypican
OYG_10016333_10040031	43.3579	1.69047	71.4352	58.9165	64.7042	NA
OYG_10016351_10010040	51.9472	28.6211	58.5664	74.113	69.0856	IPR001370; Baculoviral inhibition of apoptosis protein repeat	IAP
OYG_10016362_10020338	10.0428	2.46757	9.08872	17.2839	13.1175	IPR001073; Complement C1q protein IPR008983; Tumour necrosis factor-like	C1qDC
OYG_10016363_10020337	23.1536	5.1203	14.094	55.4836	17.7646	IPR001370; Baculoviral inhibition of apoptosis protein repeat IPR001841; Zinc finger, RING-type	IAP
OYG_10016364_10019639	22.127	5.45841	14.1584	16.1274	10.014	IPR001370; Baculoviral inhibition of apoptosis protein repeat	IAP
OYG_10016401_10010686	256.045	3.08529	299.679	168.961	134.907	IPR000998; MAM domain IPR001190; Speract/scavenger receptor IPR001254; Peptidase S1/S6, chymotrypsin/Hap IPR002172; LDLR class A repeat IPR008985; Concanavalin A-like lectin/glucanase IPR009003; Peptidase cysteine/serine, trypsin-like IPR017448; Speract/scavenger receptor-related	SRCR
OYG_10016431_10006302	115.531	12.1755	131	130.307	117.376	IPR000048; IQ motif, EF-hand binding site IPR000299; FERM domain IPR000857; MyTH4 domain IPR001452; Src homology-3 domain IPR001609; Myosin head, motor domain IPR011511; Variant SH3 IPR019748; FERM central domain IPR019749; Band 4.1 domain
OYG_10016487_10024473	123.159	4.3509	154.995	158.283	149.327	IPR002909; Cell surface receptor IPT/TIG IPR008967; p53-like transcription factor, DNA-binding IPR011539; Rel homology IPR014756; Immunoglobulin E-set
OYG_10016528_10038343	19.1853	0.623578	29.8047	31.515	32.7349	IPR000719; Protein kinase, catalytic domain IPR000961; AGC-kinase, C-terminal IPR002290; Serine/threonine-protein kinase domain IPR011009; Protein kinase-like domain IPR017442; Serine/threonine-protein kinase-like domain IPR017892; Protein kinase, C-terminal IPR020635; Tyrosine-protein kinase, catalytic domain
OYG_10016538_10009430	10.8513	0.62453	17.579	14.5973	17.2858	IPR003961; Fibronectin, type III IPR008957; Fibronectin type III domain
OYG_10016599_10004558	28.1411	43.6007	28.8552	24.6003	35.1281	IPR002181; Fibrinogen, alpha/beta/gamma chain, C-terminal globular	FBGDC
OYG_10016651_10013250	33.878	0.903274	58.8449	73.1859	48.3924	IPR000742; Epidermal growth factor-like, type 3 IPR001190; Speract/scavenger receptor IPR001881; EGF-like calcium-binding IPR006209; EGF IPR006210; Epidermal growth factor-like IPR017448; Speract/scavenger receptor-related	SRCR
OYG_10016893_10041314	1.79623	1.13325	5.55765	3.17407	14.1478	IPR001370; Baculoviral inhibition of apoptosis protein repeat	IAP
OYG_10016942_10023150	20.5304	0.167103	24.6928	22.2298	20.0513	IPR000648; Oxysterol-binding protein IPR001849; Pleckstrin homology domain
OYG_10016946_10008235	36.114	1.6807	60.1918	68.9457	59.2458	IPR001101; Plectin repeat IPR002017; Spectrin repeat IPR018159; Spectrin/alpha-actinin
OYG_10016954_10042003	54.7864	4.26297	25.1683	44.5222	27.3152	IPR000719; Protein kinase, catalytic domain IPR002290; Serine/threonine-protein kinase domain IPR011009; Protein kinase-like domain IPR017442; Serine/threonine-protein kinase-like domain IPR020635; Tyrosine-protein kinase, catalytic domain	TBK1
OYG_10017146_10020448	21.786	0	34.2383	34.2138	30.9439	IPR000719; Protein kinase, catalytic domain IPR011009; Protein kinase-like domain
OYG_10017149_10024161	106.624	3.20516	110.722	114.498	97.5298	IPR002110; Ankyrin repeat IPR020683; Ankyrin repeat-containing domain
OYG_10017200_10032037	42.5299	0.79709	53.6809	56.5846	50.4153	IPR000014; PAS IPR001067; Nuclear translocator IPR001092; Helix-loop-helix DNA-binding domain IPR001610; PAC motif IPR011598; Helix-loop-helix DNA-binding IPR013655; PAS fold-3 IPR013767; PAS fold
OYG_10017293_10034924	8.09546	0.736794	5.9761	12.6865	14.934	IPR000488; Death IPR001368; TNFR/CD27/30/40/95 cysteine-rich region	TNFR
OYG_10017336_10022126	22.2469	0.470194	21.5071	26.193	22.8702	IPR000299; FERM domain IPR018979; FERM, N-terminal IPR018980; FERM, C-terminal PH-like domain IPR019748; FERM central domain IPR019749; Band 4.1 domain IPR019750; Band 4.1 family
OYG_10017362_10011832	23.1536	0.599228	34.6954	51.1278	40.8558	IPR006652; Kelch repeat type 1
OYG_10017367_10039768	40.3611	133.245	31.8225	26.3406	29.5017	NA
OYG_10017406_10018154	22.3086	0.769287	30.1212	33.9696	25.5137	IPR001251; Cellular retinaldehyde-binding/triple function, C-terminal IPR001936; Ras GTPase-activating protein IPR008936; Rho GTPase activation protein IPR016024; Armadillo-type fold
OYG_10017463_10029398	2.11572	3.70525	7.56722	4.22533	2.09913	IPR001304; C-type lectin IPR002353; Type II antifreeze protein IPR016187; C-type lectin fold	CTLDC
OYG_10017479_10031860	9.39131	2.41627	5.12825	21.0585	13.3413	IPR000421; Coagulation factor 5/8 type, C-terminal IPR000742; Epidermal growth factor-like, type 3 IPR001190; Speract/scavenger receptor IPR001881; EGF-like calcium-binding IPR006209; EGF IPR006210; Epidermal growth factor-like IPR008979; Galactose-binding domain-like IPR017448; Speract/scavenger receptor-related	SRCR
OYG_10017509_10027100	12.9504	31.1877	12.6292	12.7281	14.1758	IPR001148; Carbonic anhydrase, alpha-class, catalytic domain
OYG_10017683	139.813	342.614	104.912	41.7129	32.1858	NA
OYG_10017724_10021295	28.6567	62.5203	27.321	32.8301	30.6634	IPR000473; Ribosomal protein L36
OYG_10017796_10005593	103.286	0	104.277	89.0992	108.695	NA
OYG_10017797_10019157	132.101	16.7897	138.046	137.985	142.198	IPR006816; Engulfment/cell motility, ELMO
OYG_10017851_10021619	55.5424	190.042	53.635	19.1691	53.5504	IPR001073; Complement C1q protein	C1qDC
OYG_10017884_10011693	101.093	16.4225	137.565	175.527	187.752	IPR001190; Speract/scavenger receptor IPR001695; Lysyl oxidase IPR017448; Speract/scavenger receptor-related	SRCR
OYG_10017923_10034518	226.011	548.219	206.565	200.658	271.663	IPR004942; Dynein light chain-related
OYG_10017931_10034983	44.4505	1.67683	56.0158	50.9351	53.0034	IPR000449; Ubiquitin-associated/translation elongation factor EF1B, N-terminal IPR009060; UBA-like IPR015940; Ubiquitin-associated/translation elongation factor EF1B, N-terminal, eukaryote
OYG_10018000_10002892	9.03496	37.2537	18.3696	11.4894	24.9078	NA
OYG_10018026_10037874	41.5647	92.1219	36.8592	33.2758	26.5901	IPR002181; Fibrinogen, alpha/beta/gamma chain, C-terminal globular	FBGDC
OYG_10018027_10039553	72.1908	75.428	53.3839	45.5066	55.8959	IPR002181; Fibrinogen, alpha/beta/gamma chain, C-terminal globular	FBGDC
OYG_10018124_10021557	83.9	182.721	78.9099	70.8903	73.7466	IPR003117; cAMP-dependent protein kinase, regulatory subunit, type I/II alpha/beta
OYG_10018142_10015113	42.1105	2.61874	44.7593	56.1627	50.609	IPR008967; p53-like transcription factor, DNA-binding IPR011539; Rel homology IPR014756; Immunoglobulin E-set	NF-kb
OYG_10018336_10018653	42.8621	0.169776	49.6644	55.9927	56.6789	IPR001650; Helicase, C-terminal IPR011545; DNA/RNA helicase, DEAD/DEAH box type, N-terminal IPR014001; DEAD-like helicase, N-terminal IPR014014; RNA helicase, DEAD-box type, Q motif IPR014021; Helicase, superfamily 1/2, ATP-binding domain
OYG_10018363_10030152	91.6282	126.686	63.5067	50.4971	67.9468	IPR001304; C-type lectin IPR016187; C-type lectin fold	CTLDC
OYG_10018381_10012478	87.3039	192.887	85.2661	68.8118	77.488	NA
OYG_10018394_10025265	1.48794	0	5.66366	5.83101	3.97282	IPR001190; Speract/scavenger receptor IPR017448; Speract/scavenger receptor-related	SRCR
OYG_10018405_10013080	18.3401	25.5557	12.4643	9.9303	25.9635	IPR000922; D-galactoside/L-rhamnose binding SUEL lectin domain IPR001073; Complement C1q protein IPR008983; Tumour necrosis factor-like	C1qDC
OYG_10018409_10013080	1.09141	4.11249	5.20263	4.17243	9.11017	IPR000922; D-galactoside/L-rhamnose binding SUEL lectin domain IPR001073; Complement C1q protein IPR008983; Tumour necrosis factor-like	C1qDC
OYG_10018411_10042187	135.535	721.939	62.0186	138.347	46.1797	IPR001073; Complement C1q protein IPR008983; Tumour necrosis factor-like
OYG_10018493_10014153	42.938	1.80261	58.3219	92.244	64.9182	IPR001370; Baculoviral inhibition of apoptosis protein repeat IPR001841; Zinc finger, RING-type	IAP
OYG_10018599_10035948	8.47151	0.043779	11.7877	11.9371	7.73811	IPR000742; Epidermal growth factor-like, type 3 IPR001846; von Willebrand factor, type D domain IPR001881; EGF-like calcium-binding IPR003599; Immunoglobulin subtype IPR003961; Fibronectin, type III IPR006210; Epidermal growth factor-like IPR009030; Growth factor, receptor IPR013091; EGF calcium-binding
OYG_10018642_10033452	4.00214	7.15888	14.6811	5.05151	11.4047	IPR001073; Complement C1q protein IPR008983; Tumour necrosis factor-like	C1qDC
OYG_10018650_10036117	14.3318	0.454431	23.5691	28.0044	23.243	IPR000033; LDLR class B repeat IPR000742; Epidermal growth factor-like, type 3 IPR001881; EGF-like calcium-binding IPR002172; LDLR class A repeat IPR006209; EGF IPR006210; Epidermal growth factor-like IPR012317; Poly(ADP-ribose) polymerase, catalytic domain
OYG_10018670_10031649	37.7999	0.580401	38.2437	39.6925	34.8247	IPR000159; Ras-association IPR002219; Protein kinase C-like, phorbol ester/diacylglycerol binding IPR011524; SARAH
OYG_10018675_10033139	9.27569	0.194427	9.38129	10.8255	9.64401	IPR000742; Epidermal growth factor-like, type 3 IPR000884; Thrombospondin, type 1 repeat IPR001846; von Willebrand factor, type D domain IPR001881; EGF-like calcium-binding IPR003886; Nidogen, extracellular domain IPR006210; Epidermal growth factor-like IPR009030; Growth factor, receptor IPR013091; EGF calcium-binding IPR015919; Cadherin-like
OYG_10018684_10022391	4.46487	1.31949	5.31354	5.05802	3.8092	IPR000203; GPS domain IPR000742; Epidermal growth factor-like, type 3 IPR000832; GPCR, family 2, secretin-like IPR001190; Speract/scavenger receptor IPR001879; GPCR, family 2, extracellular hormone receptor domain IPR003599; Immunoglobulin subtype IPR007110; Immunoglobulin-like IPR008077; GPCR, family 2, brain-specific angiogenesis inhibitor IPR009030; Growth factor, receptor IPR013098; Immunoglo…	SRCR
OYG_10018753_10018324	27.0852	0.853754	61.8992	94.5896	81.8545	IPR001190; Speract/scavenger receptor IPR017448; Speract/scavenger receptor-related	SRCR
OYG_10018778_10030267	27.7018	0.866796	26.1297	32.597	30.6724	IPR000719; Protein kinase, catalytic domain IPR002290; Serine/threonine-protein kinase domain IPR011009; Protein kinase-like domain IPR017442; Serine/threonine-protein kinase-like domain IPR020635; Tyrosine-protein kinase, catalytic domain
OYG_10018833_10030584	2850.81	2269.88	1440.48	41.3109	220.62	IPR001424; Superoxide dismutase, copper/zinc binding	SOD
OYG_10018854_10041100	13.8481	0.32256	19.099	17.327	17.7296	IPR003598; Immunoglobulin subtype 2 IPR003599; Immunoglobulin subtype IPR003961; Fibronectin, type III IPR007110; Immunoglobulin-like IPR008957; Fibronectin type III domain IPR013098; Immunoglobulin I-set
OYG_10018913_10028318	20.2175	0.653163	29.5266	36.9523	41.1964	IPR000536; Nuclear hormone receptor, ligand-binding, core IPR001723; Steroid hormone receptor IPR001728; Thyroid hormone receptor IPR008946; Nuclear hormone receptor, ligand-binding
OYG_10018963_10019809	3.02101	7.27436	2.65671	3.96293	1.72738	IPR000315; Zinc finger, B-box
OYG_10019032_10033045	5.53447	13.6519	4.3453	6.11488	3.59024	NA
OYG_10019046_10011324	30.1322	5.10904	43.449	42.9581	42.6418	IPR000034; Laminin B type IV IPR002049; EGF-like, laminin IPR006210; Epidermal growth factor-like IPR008211; Laminin, N-terminal IPR018031; Laminin B, subgroup
OYG_10019049_10029158	8.14832	43.7877	13.5537	12.109	5.58623	IPR001129; Membrane-associated, eicosanoid/glutathione metabolism (MAPEG) protein
OYG_10019070_10035446	8.87345	16.0757	10.0798	4.69539	6.70902	IPR001073; Complement C1q protein IPR008983; Tumour necrosis factor-like	C1qDC
OYG_10019079_10023159	12.8435	0.162072	13.363	16.5228	15.9454	IPR001309; Peptidase C14, ICE, catalytic subunit p20 IPR002138; Peptidase C14, caspase non-catalytic subunit p10 IPR011029; DEATH-like IPR011600; Peptidase C14, caspase catalytic IPR015917; Peptidase C14, caspase precursor p45, core	caspase
OYG_10019149_10017652	32.1947	1.8366	38.4843	38.0106	43.6808	IPR001040; Eukaryotic translation initiation factor 4E (eIF-4E)
OYG_10019212_10029398	11.4426	9.26713	22.5243	16.0795	14.662	IPR001304; C-type lectin IPR002353; Type II antifreeze protein IPR016187; C-type lectin fold	CTLDC
OYG_10019237_10039113	12.4096	0.619731	16.7858	21.899	20.1367	IPR001791; Laminin G domain IPR008985; Concanavalin A-like lectin/glucanase IPR012680; Laminin G, subdomain 2
OYG_10019246_10040458	112.008	236	102.773	121.01	146.661	IPR012317; Poly(ADP-ribose) polymerase, catalytic domain
OYG_10019265_10042160	30.4478	0.871758	41.3527	21.845	30.7118	IPR000731; Sterol-sensing domain IPR003392; Patched
OYG_10019298_10021713	40.0299	7.79176	38.345	27.5809	32.0568	IPR001190; Speract/scavenger receptor IPR017448; Speract/scavenger receptor-related	SRCR
OYG_10019333_10035907	12.0468	0.399348	14.283	14.1751	12.8744	NA
OYG_10019359_10024155	0	6.80208	6.64458	3.10898	13.6604	NA
OYG_10019448_10030777	200.324	505.844	195.153	167.009	223.604	IPR000793; ATPase, F1/V1/A1 complex, alpha/beta subunit, C-terminal
OYG_10019508_10019295	10.9248	0.168202	11.8776	10.9689	9.65801	IPR000436; Sushi/SCR/CCP IPR002035; von Willebrand factor, type A IPR003410; Hyalin IPR016060; Complement control module
OYG_10019517_10015615	28.3573	0.375981	32.1014	44.7729	42.6412	IPR001440; Tetratricopeptide TPR-1 IPR013026; Tetratricopeptide repeat-containing IPR013105; Tetratricopeptide TPR2 IPR019734; Tetratricopeptide repeat
OYG_10019549_10040795	5.96194	15.7644	7.09618	11.5613	10.0281	IPR001370; Baculoviral inhibition of apoptosis protein repeat	IAP
OYG_10019711_10037438	24.3868	0.949873	33.7831	45.5762	39.0437	IPR000742; Epidermal growth factor-like, type 3 IPR006210; Epidermal growth factor-like IPR008969; Carboxypeptidase-like, regulatory domain IPR008985; Concanavalin A-like lectin/glucanase IPR011041; Soluble quinoprotein glucose/sorbosone dehydrogenase IPR013111; EGF, extracellular
OYG_10019734_10013553	17.0442	2.05574	18.1288	18.0357	16.4914	NA
OYG_10019760_10016308	425.197	905.105	399.306	305.744	381.485	IPR001147; Ribosomal protein L21e IPR008991; Translation protein SH3-like
OYG_10019796_10039455	29.942	0.581061	45.4277	42.1775	38.1718	IPR010919; SAND domain-like IPR014890; c-SKI Smad4-binding domain
OYG_10019842_10016340	91.0451	1.91084	96.0362	113.878	109.839	IPR000571; Zinc finger, CCCH-type IPR001841; Zinc finger, RING-type
OYG_10019843_10012802	4.80907	3.73048	7.21029	9.08769	9.03019	IPR000421; Coagulation factor 5/8 type, C-terminal IPR001304; C-type lectin IPR008979; Galactose-binding domain-like IPR016187; C-type lectin fold	CTLDC
OYG_10019877_10003657	16.0755	0.131448	18.8809	23.9935	22.6203	IPR001876; Zinc finger, RanBP2-type IPR003323; Ovarian tumour, otubain
OYG_10019898_10009945	8.4775	0.530502	27.6403	12.1911	13.975	IPR003594; ATPase-like, ATP-binding domain
OYG_10020018_10021341	0	0.811202	2.76218	1.69659	16.5529	IPR002181; Fibrinogen, alpha/beta/gamma chain, C-terminal globular	FBGDC
OYG_10020062_10037499	44.5933	7.41176	55.0135	49.9255	52.9743	IPR000719; Protein kinase, catalytic domain IPR002290; Serine/threonine-protein kinase domain IPR011009; Protein kinase-like domain IPR017442; Serine/threonine-protein kinase-like domain IPR020635; Tyrosine-protein kinase, catalytic domain
OYG_10020082_10005295	2.65348	0.60275	3.58026	1.94124	4.77383	IPR020864; Membrane attack complex component/perforin (MACPF) domain	perforin-like
OYG_10020147_10012643	54.868	0.841166	63.2333	56.0375	42.0597	IPR004087; K Homology IPR004088; K Homology, type 1 IPR018111; K Homology, type 1, subgroup
OYG_10020201_10033589	32.3986	76.8445	34.7753	17.5455	69.6803	NA
OYG_10020264_10009039	6.02725	1.67919	7.97678	7.06409	6.73123	IPR000421; Coagulation factor 5/8 type, C-terminal IPR001304; C-type lectin IPR001680; WD40 repeat IPR002048; Calcium-binding EF-hand IPR002889; Carbohydrate-binding WSC IPR008979; Galactose-binding domain-like IPR011046; WD40 repeat-like-containing domain IPR013994; Carbohydrate-binding WSC, subgroup IPR016187; C-type lectin fold IPR017986; WD40-repeat-containing domain IPR018249; EF-HAND 2 IPR0…	CTLDC
OYG_10020297_10017108	123.643	2.3445	90.2157	74.2974	75.1776	IPR000719; Protein kinase, catalytic domain IPR001245; Serine-threonine/tyrosine-protein kinase IPR002049; EGF-like, laminin IPR002290; Serine/threonine-protein kinase domain IPR002909; Cell surface receptor IPT/TIG IPR011009; Protein kinase-like domain IPR014756; Immunoglobulin E-set IPR020635; Tyrosine-protein kinase, catalytic domain
OYG_10020325_10021271	97.3244	4.33067	112.684	134.349	115.994	IPR000242; Protein-tyrosine phosphatase, receptor/non-receptor type IPR000387; Dual-specific/protein-tyrosine phosphatase, conserved region IPR003595; Protein-tyrosine phosphatase, catalytic IPR003598; Immunoglobulin subtype 2 IPR003599; Immunoglobulin subtype IPR003961; Fibronectin, type III IPR007110; Immunoglobulin-like IPR008957; Fibronectin type III domain IPR013098; Immunoglobulin I-set
OYG_10020473_10023612	0.670229	0.812295	3.76542	8.59854	7.89515	IPR000859; CUB IPR001190; Speract/scavenger receptor IPR002049; EGF-like, laminin IPR006210; Epidermal growth factor-like IPR017448; Speract/scavenger receptor-related	SRCR
OYG_10020474_10036504	31.7495	7.00928	58.9707	71.6852	61.161	IPR000742; Epidermal growth factor-like, type 3 IPR000859; CUB IPR000998; MAM domain IPR001190; Speract/scavenger receptor IPR001881; EGF-like calcium-binding IPR002049; EGF-like, laminin IPR006210; Epidermal growth factor-like IPR008985; Concanavalin A-like lectin/glucanase IPR009030; Growth factor, receptor IPR017448; Speract/scavenger receptor-related	SRCR
OYG_10020481_10021051	10.84	0.284075	17.2667	23.0709	12.7761	NA
OYG_10020488_10014539	189.977	436.288	162.086	138.247	192.644	IPR003197; Cytochrome d ubiquinol oxidase, 14kDa subunit
OYG_10020581_10032075	12.1658	0.379328	16.6128	20.1616	18.0265	IPR003929; Potassium channel, calcium-activated, BK, alpha subunit IPR013099; Ion transport 2
OYG_10020626_10023762	37.1439	1.15749	40.7643	43.9752	34.7749	IPR003961; Fibronectin, type III IPR007110; Immunoglobulin-like IPR008957; Fibronectin type III domain
OYG_10020627_10007935	43.5617	1.00098	42.0117	47.2048	38.0116	IPR000242; Protein-tyrosine phosphatase, receptor/non-receptor type IPR000387; Dual-specific/protein-tyrosine phosphatase, conserved region IPR003595; Protein-tyrosine phosphatase, catalytic
OYG_10020805_10041568	15.3854	0.262224	16.4422	16.3729	14.866	IPR000159; Ras-association IPR000756; Diacylglycerol kinase, accessory domain IPR001206; Diacylglycerol kinase, catalytic domain IPR002219; Protein kinase C-like, phorbol ester/diacylglycerol binding IPR020454; Diacylglycerol/phorbol-ester binding
OYG_10020857_10014368	24.6918	0.470948	25.4856	34.0069	27.7571	IPR000720; Peptidyl-glycine alpha-amidating monooxygenase IPR001258; NHL repeat IPR008977; PHM/PNGase F-fold domain IPR013017; NHL repeat, subgroup
OYG_10021030_10025712	7.41491	0.958323	8.65265	8.59786	9.19504	IPR000408; Regulator of chromosome condensation, RCC1 IPR000719; Protein kinase, catalytic domain IPR002290; Serine/threonine-protein kinase domain IPR009091; Regulator of chromosome condensation/beta-lactamase-inhibitor protein II IPR011009; Protein kinase-like domain IPR017442; Serine/threonine-protein kinase-like domain IPR020635; Tyrosine-protein kinase, catalytic domain
OYG_10021094_10011337	44.3688	2.05661	67.1654	66.1361	60.6844	IPR000195; Rab-GAP/TBC domain
OYG_10021120_10013909	11.2848	24.3909	10.7678	14.2708	14.2155	IPR003959; ATPase, AAA-type, core
OYG_10021124_10017238	385.839	25.4835	738.631	700.775	659.497	NA
OYG_10021142_10004153	2.10214	10.8293	0.593815	2.52555	7.46091	IPR006703; AIG1
OYG_10021159_10021154	663.726	1416.28	650.34	403.851	569.074	IPR001564; Nucleoside diphosphate kinase
OYG_10021171_10007268	515.171	402.135	664.329	758.021	833.383	IPR001346; Interferon regulatory factor	IRF
OYG_10021181_10012001	18.5414	8.97349	18.0928	12.132	31.0758	NA
OYG_10021254_10040495	26.0435	0.591139	26.0955	28.5226	26.3883	IPR010770; SGT1
OYG_10021338_10017729	47.2773	112.001	36.2777	41.3083	39.1803	NA
OYG_10021428_10027077	335.588	16.5163	414.107	427.599	403.943	IPR001452; Src homology-3 domain IPR013625; Tensin phosphotyrosine-binding domain
OYG_10021493_10032498	2.29426	1.5362	3.40851	6.3557	1.98641	IPR001073; Complement C1q protein IPR008983; Tumour necrosis factor-like	C1qDC
OYG_10021563_10021995	17.0138	0.394452	21.4748	24.8485	20.6681	IPR001623; Heat shock protein DnaJ, N-terminal IPR002110; Ankyrin repeat IPR003169; GYF IPR016024; Armadillo-type fold IPR020683; Ankyrin repeat-containing domain
OYG_10021568_10039053	52.0258	1.59189	60.3159	62.6723	62.9735	IPR000095; PAK-box/P21-Rho-binding IPR000719; Protein kinase, catalytic domain IPR000961; AGC-kinase, C-terminal IPR001180; Citron-like IPR001849; Pleckstrin homology domain IPR002219; Protein kinase C-like, phorbol ester/diacylglycerol binding IPR002290; Serine/threonine-protein kinase domain IPR011009; Protein kinase-like domain IPR017442; Serine/threonine-protein kinase-like domain IPR017892; …
OYG_10021596_10035529	30.478	63.4694	28.5397	36.7548	35.8032	IPR018615; Ribosomal protein L55, mitochondrial
OYG_10021624_10017442	7.37963	0	11.9189	5.98595	12.3235	IPR001368; TNFR/CD27/30/40/95 cysteine-rich region	TNFR
OYG_10021660_10020149	874.792	1829.06	1085.1	933.686	1067.93	IPR008331; Ferritin/Dps protein IPR009040; Ferritin-like IPR009078; Ferritin/ribonucleotide reductase-like
OYG_10021681_10033715	14.7816	39.9892	9.31507	15.8848	14.2241	IPR002109; Glutaredoxin IPR012336; Thioredoxin-like fold IPR014025; Glutaredoxin subgroup
OYG_10021692_10000987	1577.89	3472.02	1551.45	1395.96	1717.01	IPR002222; Ribosomal protein S19/S15
OYG_10021697_10027385	57.6872	1.82907	71.0383	72.9169	67.0546	NA
OYG_10021714_10035522	12.0448	0.776093	16.9367	16.8891	15.9427	IPR001073; Complement C1q protein IPR002049; EGF-like, laminin IPR006210; Epidermal growth factor-like IPR008983; Tumour necrosis factor-like
OYG_10021742_10016432	39.6166	141.744	35.4764	28.9933	82.5713	IPR001073; Complement C1q protein IPR008983; Tumour necrosis factor-like	C1qDC
OYG_10021844_10008268	28.3	0.916736	27.8227	32.1081	27.8311	IPR007087; Zinc finger, C2H2-type IPR015880; Zinc finger, C2H2-like
OYG_10021895_10018509	117.324	2.23609	147.035	146.221	113.435	IPR001650; Helicase, C-terminal IPR011545; DNA/RNA helicase, DEAD/DEAH box type, N-terminal
OYG_10022157_10041136	50.0332	7.72407	63.8956	63.6238	54.2356	IPR001164; Arf GTPase activating protein IPR001849; Pleckstrin homology domain IPR002110; Ankyrin repeat IPR020683; Ankyrin repeat-containing domain
OYG_10022218_10011284	5.04995	14.6095	6.38371	7.94003	9.18321	IPR001190; Speract/scavenger receptor IPR017448; Speract/scavenger receptor-related	SRCR
OYG_10022248	19.1325	0.813347	22.1598	16.4027	41.9322	NA
OYG_10022336_10002530	2.2021	3.53045	4.81539	6.01975	3.31507	IPR002181; Fibrinogen, alpha/beta/gamma chain, C-terminal globular	FBGDC
OYG_10022397_10012763	113.488	258.498	139.335	95.7261	130.697	IPR002020; Citrate synthase-like IPR016141; Citrate synthase-like, core
OYG_10022534_10021477	10.1756	56.3137	15.893	20.3944	8.40462	IPR001214; SET domain
OYG_10022542_10024475	23.4288	0.434714	30.7636	42.4217	38.906	NA
OYG_10022607_10035293	7.52667	15.8697	5.86865	18.9924	7.49876	NA
OYG_10022688_10029446	12.3657	0	46.7552	34.6798	31.0841	IPR002126; Cadherin IPR015919; Cadherin-like
OYG_10022708_10028226	9.43959	15.4251	21.2727	34.2539	17.7247	IPR001304; C-type lectin IPR016187; C-type lectin fold	CTLDC
OYG_10022709_10028227	4.02455	7.51646	15.9831	1.84671	1.82765	IPR001304; C-type lectin IPR016187; C-type lectin fold	CTLDC
OYG_10022770_10030537	43.4602	2.10185	62.3289	69.4918	48.9352	NA
OYG_10022791_10024652	55.5013	0.428124	52.3358	64.4349	51.1335	IPR011704; ATPase, AAA-5
OYG_10022804_10005424	22.326	0.488448	24.3434	40.5982	28.3873	IPR001611; Leucine-rich repeat IPR003591; Leucine-rich repeat, typical subtype
OYG_10022835_10024371	105.332	149.774	84.2613	110.729	82.8286	IPR002181; Fibrinogen, alpha/beta/gamma chain, C-terminal globular	FBGDC
OYG_10022838_10018382	298.251	482.823	222.99	151.006	216.712	IPR002181; Fibrinogen, alpha/beta/gamma chain, C-terminal globular	FBGDC
OYG_10022875_10028485	4.61082	12.7463	5.03962	4.3198	6.42232	IPR001073; Complement C1q protein IPR008983; Tumour necrosis factor-like	C1qDC
OYG_10022918_10019060	1.11834	0.950174	1.62316	2.16487	26.8996	NA
OYG_10022973_10012433	33.1285	3.69004	37.6123	43.0313	31.8549	IPR001315; Caspase Recruitment IPR001650; Helicase, C-terminal IPR011545; DNA/RNA helicase, DEAD/DEAH box type, N-terminal IPR014001; DEAD-like helicase, N-terminal IPR014021; Helicase, superfamily 1/2, ATP-binding domain IPR021673; C-terminal domain of RIG-I	RLR
OYG_10022982_10021920	33.8037	0.236456	42.2756	45.0911	38.4067	IPR001611; Leucine-rich repeat IPR001715; Calponin homology domain IPR003591; Leucine-rich repeat, typical subtype
OYG_10023080_10030229	37.3982	95.8993	33.866	44.7881	35.5412	NA
OYG_10023098_10026434	693.527	1495.45	641.741	607.163	644.217	IPR019550; NADH dehydrogenase [ubiquinone] 1 alpha subcomplex subunit 4
OYG_10023124_10028936	19.716	0	24.0538	23.5561	24.5843	NA
OYG_10023156_10011747	5.03718	6.12512	3.90308	2.90422	3.6521	IPR002083; MATH IPR008974; TRAF-like	TRAF
OYG_10023349_10019173	11.6673	0.325691	17.6458	17.554	18.719	IPR000195; Rab-GAP/TBC domain
OYG_10023359_10027171	24.408	0.648385	32.037	38.0341	33.5549	IPR003598; Immunoglobulin subtype 2 IPR003599; Immunoglobulin subtype IPR003961; Fibronectin, type III IPR007110; Immunoglobulin-like IPR008957; Fibronectin type III domain IPR013098; Immunoglobulin I-set
OYG_10023421_10021681	8.27121	4.12638	8.78422	7.56095	10.0824	IPR001304; C-type lectin IPR010908; Longin IPR011012; Longin-like IPR016187; C-type lectin fold	CTLDC
OYG_10023493_10008796	104.873	2.62381	122.626	124.366	112.982	IPR007087; Zinc finger, C2H2-type IPR015880; Zinc finger, C2H2-like
OYG_10023551_10021627	27.5549	0.73928	34.6537	48.9504	38.2829	NA
OYG_10023601_10016900	33.7741	4.26375	39.8852	39.6906	36.7001	IPR019160; Exocyst complex, component Exoc1
OYG_10023625_10027682	16.2682	0.107468	20.1597	21.0802	21.1985	IPR000479; Cation-independent mannose-6-phosphate receptor IPR009011; Mannose-6-phosphate receptor, binding
OYG_10023721_10011091	47.6282	0.188964	82.0472	96.9541	72.3891	IPR001007; von Willebrand factor, type C IPR002890; Alpha-2-macroglobulin, N-terminal IPR011625; Alpha-2-macroglobulin, N-terminal 2
OYG_10023758_10038841	58.1592	1.00974	63.7524	72.1499	62.9639	IPR001757; ATPase, P-type, K/Mg/Cd/Cu/Zn/Na/Ca/Na/H-transporter IPR005834; Haloacid dehalogenase-like hydrolase IPR008250; ATPase, P-type, ATPase-associated domain IPR023214; HAD-like domain IPR023306; ATPase, cation-transporting, domain N
OYG_10023774_10017618	12.1597	13.7263	33.7989	7.92918	25.6806	NA
OYG_10023793_10028377	61.3479	6.89802	59.0366	56.1493	53.5731	IPR007196; CCR4-Not complex component, Not1
OYG_10023856_10041663	20.3126	0.531848	18.6002	14.607	17.5964	IPR002058; PAP/25A-associated IPR002934; Nucleotidyl transferase domain
OYG_10023866_10021009	6.55765	0.36241	27.1722	33.8164	39.9155	IPR001190; Speract/scavenger receptor IPR017448; Speract/scavenger receptor-related	SRCR
OYG_10023902_10040387	42.8084	0	41.4197	60.413	53.0261	IPR000651; Ras-like guanine nucleotide exchange factor, N-terminal IPR001895; Guanine-nucleotide dissociation stimulator CDC25 IPR002048; Calcium-binding EF-hand IPR002219; Protein kinase C-like, phorbol ester/diacylglycerol binding IPR008937; Ras guanine nucleotide exchange factor IPR018249; EF-HAND 2 IPR020454; Diacylglycerol/phorbol-ester binding
OYG_10023950_10009333	138.025	11.0465	148.974	172.556	187.613	IPR001079; Galectin, carbohydrate recognition domain IPR008985; Concanavalin A-like lectin/glucanase	Galectin
OYG_10023960_10024428	30.2884	36.8207	21.2487	28.8136	33.5176	IPR001309; Peptidase C14, ICE, catalytic subunit p20 IPR002138; Peptidase C14, caspase non-catalytic subunit p10 IPR011600; Peptidase C14, caspase catalytic IPR015917; Peptidase C14, caspase precursor p45, core	caspase
OYG_10024107_10010519	78.6578	2.6845	79.9987	91.0107	85.3671	IPR000306; Zinc finger, FYVE-type IPR001841; Zinc finger, RING-type IPR011011; Zinc finger, FYVE/PHD-type IPR017455; Zinc finger, FYVE-related
OYG_10024113_10015943	77.3389	1.91327	78.3997	76.1854	64.4374	IPR000719; Protein kinase, catalytic domain IPR002290; Serine/threonine-protein kinase domain IPR011009; Protein kinase-like domain IPR017442; Serine/threonine-protein kinase-like domain IPR020635; Tyrosine-protein kinase, catalytic domain
OYG_10024137_10010219	74.3152	3.47574	86.4986	86.4976	91.1839	IPR000008; C2 calcium-dependent membrane targeting IPR000569; HECT IPR001202; WW/Rsp5/WWP IPR008973; C2 calcium/lipid-binding domain, CaLB IPR018029; C2 membrane targeting protein
OYG_10024211_10030220	26.431	22.9029	39.7674	34.1712	30.1937	IPR000421; Coagulation factor 5/8 type, C-terminal IPR000922; D-galactoside/L-rhamnose binding SUEL lectin domain IPR001304; C-type lectin IPR002557; Chitin binding domain IPR008979; Galactose-binding domain-like IPR016187; C-type lectin fold	CTLDC
OYG_10024219_10041271	10.2772	0.114239	10.9823	4.52544	26.5091	IPR009081; Acyl carrier protein-like IPR013968; Polyketide synthase, KR IPR014043; Acyl transferase IPR016035; Acyl transferase/acyl hydrolase/lysophospholipase IPR016036; Malonyl-CoA ACP transacylase, ACP-binding IPR016039; Thiolase-like IPR020801; Polyketide synthase, acyl transferase domain IPR020842; Polyketide synthase/Fatty acid synthase, KR
OYG_10024228_10020808	103.622	260.698	90.6699	108.569	103.337	NA
OYG_10024266_10015694	9.06448	10.7561	4.79692	1.88567	9.47508	NA
OYG_10024455_10041266	65.4013	116.859	34.7498	90.2992	145.689	IPR008597; Destabilase	Lysozyme
OYG_10024457_10027698	24.643	31.4874	25.3721	36.4034	67.5297	IPR008597; Destabilase	Lysozyme
OYG_10024477_10023286	109.422	241.323	106.558	119.075	113.429	IPR001965; Zinc finger, PHD-type IPR011011; Zinc finger, FYVE/PHD-type IPR019787; Zinc finger, PHD-finger
OYG_10024483_10010044	16.4552	37.7296	17.1878	8.926	6.17347	NA
OYG_10024664_10039252	92.476	3.83701	94.6639	94.3884	94.7353	IPR008477; Protein of unknown function DUF758
OYG_10024723_10009287	29.7152	9.84278	31.695	25.7078	32.6594	IPR001304; C-type lectin IPR016187; C-type lectin fold	CTLDC
OYG_10024854_10029332	20.8464	1.28844	36.0423	37.9059	40.6717	IPR002602; Domain of unknown function DB IPR003599; Immunoglobulin subtype IPR003609; Apple-like IPR003961; Fibronectin, type III IPR007110; Immunoglobulin-like IPR008957; Fibronectin type III domain
OYG_10024876_10002777	4.45322	1.82557	6.46641	5.98908	4.25825	IPR001304; C-type lectin IPR016187; C-type lectin fold	CTLDC
OYG_10024882_10039016	2.20549	0.461584	3.5291	3.41077	4.42106	IPR000175; Sodium:neurotransmitter symporter IPR001304; C-type lectin IPR016187; C-type lectin fold	CTLDC
OYG_10024932_10037988	1.23587	3.9102	8.16991	8.78148	8.62952	IPR001304; C-type lectin IPR002353; Type II antifreeze protein IPR016187; C-type lectin fold	CTLDC
OYG_10024933_10030806	3.04488	1.66739	6.93448	4.86777	4.8306	IPR001304; C-type lectin IPR016187; C-type lectin fold	CTLDC
OYG_10025109_10015821	204.009	5.28956	201.394	173.146	170.891	IPR000048; IQ motif, EF-hand binding site IPR001609; Myosin head, motor domain IPR004009; Myosin, N-terminal, SH3-like
OYG_10025116_10028718	14.2901	0.203415	13.8106	20.528	18.0731	NA
OYG_10025126_10024458	169.71	6.48906	187.383	148.636	143.01	IPR001680; WD40 repeat IPR015048; Domain of unknown function DUF1899 IPR015049; Domain of unknown function DUF1900 IPR017986; WD40-repeat-containing domain IPR019781; WD40 repeat, subgroup IPR019782; WD40 repeat 2
OYG_10025207_10032814	41.03	5.7413	48.2079	68.4844	56.498	IPR000203; GPS domain IPR000832; GPCR, family 2, secretin-like IPR001304; C-type lectin IPR001879; GPCR, family 2, extracellular hormone receptor domain IPR016187; C-type lectin fold IPR017981; GPCR, family 2-like IPR022624; Domain of unknown function DUF3497	CTLDC
OYG_10025240_10017748	7.13887	5.14671	14.2389	18.4123	14.0327	IPR000203; GPS domain IPR000832; GPCR, family 2, secretin-like IPR000859; CUB IPR001304; C-type lectin IPR016187; C-type lectin fold	CTLDC
OYG_10025260_10037324	23.8784	3.95846	30.5881	30.3579	30.6429	IPR000233; Cadherin, cytoplasmic domain IPR002126; Cadherin IPR015919; Cadherin-like
OYG_10025267_10038939	7.42786	0.846913	2.75612	0.99315	3.62027	IPR007110; Immunoglobulin-like
OYG_10025528_10038458	36.003	0.832284	41.6578	48.8925	44.7428	IPR001478; PDZ/DHR/GLGF
OYG_10025581_10019006	58.6762	133.165	31.6359	27.5147	41.1705	IPR001073; Complement C1q protein IPR008983; Tumour necrosis factor-like	C1qDC
OYG_10025636_10019116	48.6347	0	58.379	81.9866	64.6638	IPR000299; FERM domain IPR014847; FERM adjacent (FA) IPR018979; FERM, N-terminal IPR018980; FERM, C-terminal PH-like domain IPR019748; FERM central domain IPR019749; Band 4.1 domain IPR019750; Band 4.1 family
OYG_10025682_10026817	97.5832	5.70436	118.102	135.058	124.835	IPR010912; Spen paralogue/orthologue C-terminal, metazoa IPR012921; Spen paralogue and orthologue SPOC, C-terminal IPR016194; Spen Paralogue and Orthologue SPOC, C-terminal-like
OYG_10025689_10033467	8.20215	0.524068	15.0832	13.2809	12.9834	IPR007087; Zinc finger, C2H2-type IPR015880; Zinc finger, C2H2-like
OYG_10025723_10009027	1.38625	0.79364	3.32422	4.33153	13.9322	IPR000157; Toll-Interleukin receptor IPR004075; Interleukin-1 receptor, type I/Toll precursor
OYG_10025746_10028658	83.6678	9.91862	87.8124	87.089	108.977	IPR005036; Putative phosphatase regulatory subunit
OYG_10025754_10010720	33.0643	11.1311	6.2527	5.22312	7.59524	IPR010345; Interleukin-17, metazoa	IL-17
OYG_10025766_10016746	29.2728	77.0541	28.1689	8.61954	13.1531	NA
OYG_10025773_10005223	97.8811	26.3513	146.443	273.48	235.413	IPR000884; Thrombospondin, type 1 repeat IPR001190; Speract/scavenger receptor IPR002035; von Willebrand factor, type A IPR017448; Speract/scavenger receptor-related	SRCR
OYG_10025806_10011684	49.9007	13.094	135.355	84.0626	89.2273	IPR002126; Cadherin IPR015919; Cadherin-like
OYG_10025836_10015917	157.413	7.73492	166.843	151.638	147.842	IPR000719; Protein kinase, catalytic domain IPR002290; Serine/threonine-protein kinase domain IPR011009; Protein kinase-like domain IPR017442; Serine/threonine-protein kinase-like domain IPR020635; Tyrosine-protein kinase, catalytic domain
OYG_10025885_10034676	27.2849	0.809891	38.9524	46.2604	41.8983	IPR000014; PAS IPR001092; Helix-loop-helix DNA-binding domain IPR011598; Helix-loop-helix DNA-binding IPR013655; PAS fold-3 IPR013767; PAS fold
OYG_10025898_10015541	5.49833	0.03846	9.44899	9.98578	6.88774	IPR000233; Cadherin, cytoplasmic domain IPR000742; Epidermal growth factor-like, type 3 IPR001791; Laminin G domain IPR001881; EGF-like calcium-binding IPR002126; Cadherin IPR006209; EGF IPR006210; Epidermal growth factor-like IPR008985; Concanavalin A-like lectin/glucanase IPR012680; Laminin G, subdomain 2 IPR015919; Cadherin-like
OYG_10025960_10004702	7.84852	16.5037	6.97973	11.6118	13.5982	NA
OYG_10026051_10007333	67.8223	1.13012	55.4885	81.6672	59.324	IPR000536; Nuclear hormone receptor, ligand-binding, core IPR001628; Zinc finger, nuclear hormone receptor-type IPR001723; Steroid hormone receptor IPR008946; Nuclear hormone receptor, ligand-binding
OYG_10026068_10026154	112.009	4.08158	147.115	136.273	113.185	IPR000719; Protein kinase, catalytic domain IPR002290; Serine/threonine-protein kinase domain IPR011009; Protein kinase-like domain IPR013543; Calcium/calmodulin-dependent protein kinase II, association-domain IPR017442; Serine/threonine-protein kinase-like domain IPR020635; Tyrosine-protein kinase, catalytic domain
OYG_10026087_10025343	36.5488	3.95301	42.7495	42.1957	45.0425	IPR001841; Zinc finger, RING-type IPR018957; Zinc finger, C3HC4 RING-type
OYG_10026116_10014038	20.0645	0.434383	29.9183	31.5602	29.8373	IPR001194; DENN IPR001849; Pleckstrin homology domain IPR002219; Protein kinase C-like, phorbol ester/diacylglycerol binding IPR004182; GRAM IPR005112; dDENN IPR010569; Myotubularin-related IPR017906; Myotubularin phosphatase domain IPR022096; Myotubularin protein
OYG_10026144_10014580	29.6958	0.453664	30.4611	29.1748	28.1486	IPR000772; Ricin B lectin IPR001173; Glycosyl transferase, family 2 IPR008997; Ricin B-related lectin
OYG_10026148_10030582	3838	2311.43	1709.35	36.3676	103.549	IPR001424; Superoxide dismutase, copper/zinc binding	SOD
OYG_10026281_10020709	94.2628	1.52649	88.0711	82.0383	90.6887	IPR008795; Prominin
OYG_10026294_10009409	9.62501	0.806716	22.5433	16.5738	24.7144	IPR001599; Alpha-2-macroglobulin IPR008930; Terpenoid cylases/protein prenyltransferase alpha-alpha toroid IPR009048; Alpha-macroglobulin, receptor-binding IPR011626; A-macroglobulin complement component IPR019565; Alpha-2-macroglobulin, thiol-ester bond-forming	thioester
OYG_10026373	190.432	418.76	163.012	148.705	149.146	NA
OYG_10026374_10026943	14.0532	30.9935	7.40244	19.0458	21.812	IPR001073; Complement C1q protein IPR008983; Tumour necrosis factor-like
OYG_10026376_10026943	11.5989	7.21795	4.10901	10.9313	8.7238	IPR001073; Complement C1q protein IPR008983; Tumour necrosis factor-like	C1qDC
OYG_10026377_10026944	55.1447	116.338	29.3076	16.4704	20.4087	IPR001073; Complement C1q protein IPR008983; Tumour necrosis factor-like	C1qDC
OYG_10026379_10026946	89.327	92.5625	36.061	47.4311	63.3405	IPR001073; Complement C1q protein IPR008983; Tumour necrosis factor-like	C1qDC
OYG_10026433_10028016	93.8513	239.186	87.8041	49.243	76.9413	NA
OYG_10026560_10039317	3.12549	0	0	2.48126	5.94962	IPR001304; C-type lectin IPR016187; C-type lectin fold	CTLDC
OYG_10026597_10024934	32.7185	7.59601	71.9062	81.9919	76.6921	IPR001304; C-type lectin IPR003644; Na-Ca exchanger/integrin-beta4 IPR016187; C-type lectin fold	CTLDC
OYG_10026641_10032291	26.5167	0.050948	24.2318	27.2164	22.4623	IPR000719; Protein kinase, catalytic domain IPR002290; Serine/threonine-protein kinase domain IPR003598; Immunoglobulin subtype 2 IPR003599; Immunoglobulin subtype IPR003961; Fibronectin, type III IPR007110; Immunoglobulin-like IPR008957; Fibronectin type III domain IPR011009; Protein kinase-like domain IPR013098; Immunoglobulin I-set IPR017442; Serine/threonine-protein kinase-like domain IPR0206…
OYG_10026649_10012712	7.48639	0.047923	12.2499	17.8468	11.6919	IPR001715; Calponin homology domain IPR002017; Spectrin repeat IPR018159; Spectrin/alpha-actinin
OYG_10026692_10006130	49.8328	1.3	75.6885	95.2691	78.4814	NA
OYG_10026771_10015216	215.434	40.0177	255.126	357.889	341.819	IPR001370; Baculoviral inhibition of apoptosis protein repeat IPR001841; Zinc finger, RING-type	IAP
OYG_10026772_10015216	81.459	4.13607	100.87	201.58	149.917	IPR001370; Baculoviral inhibition of apoptosis protein repeat	IAP
OYG_10026773_10019357	5.57453	14.2326	3.67994	5.76324	3.87097	IPR001926; Pyridoxal phosphate-dependent enzyme, beta subunit
OYG_10026848_10007753	194.14	518.148	296.62	408.446	790.231	IPR004000; Actin-like
OYG_10026860_10037735	9.36738	5.78101	47.0301	25.0081	18.5687	IPR001370; Baculoviral inhibition of apoptosis protein repeat IPR001841; Zinc finger, RING-type	IAP
OYG_10026881_10027404	61.1618	121.013	21.6904	54.195	172.026	IPR002181; Fibrinogen, alpha/beta/gamma chain, C-terminal globular	FBGDC
OYG_10026883_10008204	56.1425	138.653	23.0881	56.7034	157.931	IPR002181; Fibrinogen, alpha/beta/gamma chain, C-terminal globular
OYG_10026885_10008206	48.9809	118.643	14.9748	44.4254	134.519	IPR002181; Fibrinogen, alpha/beta/gamma chain, C-terminal globular	FBGDC
OYG_10026886_10008204	3.04288	15.7324	9.12189	13.2708	21.4185	IPR002181; Fibrinogen, alpha/beta/gamma chain, C-terminal globular	FBGDC
OYG_10026985_10008602	0.081118	0.366689	0.084918	0.936345	0.484608	IPR001190; Speract/scavenger receptor IPR017448; Speract/scavenger receptor-related	SRCR
OYG_10027072_10011617	14.139	41.9836	10.4275	8.35995	10.2709	NA
OYG_10027154_10023858	3.80895	8.47554	15.3235	7.1586	31.8862	NA
OYG_10027182_10039097	18.58	7.60293	2.61832	0	0	IPR010345; Interleukin-17, metazoa	IL-17
OYG_10027230_10026014	116.073	3.44698	124.537	167.36	124.285	IPR001452; Src homology-3 domain
OYG_10027231_10026012	117.053	2.2344	102.652	116.505	109.141	NA
OYG_10027350_10033652	37.3504	1.06452	41.5818	52.3264	48.7296	IPR000719; Protein kinase, catalytic domain IPR002290; Serine/threonine-protein kinase domain IPR011009; Protein kinase-like domain IPR017442; Serine/threonine-protein kinase-like domain IPR020635; Tyrosine-protein kinase, catalytic domain
OYG_10027444_10011136	10.4922	0.865619	25.3278	12.5453	22.8088	IPR001900; Ribonuclease II/R
OYG_10027448_10005108	18.8392	4.99006	42.9275	32.8164	26.0558	IPR000859; CUB IPR001304; C-type lectin IPR002172; LDLR class A repeat IPR016187; C-type lectin fold	CTLDC
OYG_10027449_10005108	19.0152	0	37.3214	27.5046	27.3846	IPR000436; Sushi/SCR/CCP IPR000742; Epidermal growth factor-like, type 3 IPR000859; CUB IPR001304; C-type lectin IPR001881; EGF-like calcium-binding IPR002172; LDLR class A repeat IPR003410; Hyalin IPR003609; Apple-like IPR006209; EGF IPR006210; Epidermal growth factor-like IPR009030; Growth factor, receptor IPR013091; EGF calcium-binding IPR016060; Complement control module IPR016187; C-type lec…
OYG_10027500_10023899	26.6447	2.0711	28.9248	34.3286	33.191	IPR000219; Dbl homology (DH) domain IPR011046; WD40 repeat-like-containing domain
OYG_10027555_10005504	10.4469	0.677484	10.0203	16.3993	6.13148	IPR001304; C-type lectin IPR016187; C-type lectin fold	CTLDC
OYG_10027674_10010979	45.5114	5.58908	53.6258	70.1163	64.4905	IPR001293; Zinc finger, TRAF-type IPR001841; Zinc finger, RING-type IPR002083; MATH IPR008974; TRAF-like	TRAF
OYG_10027675_10010980	16.3059	35.0125	14.6265	13.6136	21.5885	IPR002110; Ankyrin repeat IPR020683; Ankyrin repeat-containing domain
OYG_10027739_10015762	19.1998	2.34451	23.2543	20.7929	12.0515	IPR001304; C-type lectin IPR016187; C-type lectin fold	CTLDC
OYG_10027824_10026794	117.754	2.07366	113.774	112.222	113.57	IPR000341; Phosphoinositide 3-kinase, ras-binding IPR000403; Phosphatidylinositol 3-/4-kinase, catalytic IPR001263; Phosphoinositide 3-kinase, accessory (PIK) domain IPR002420; Phosphoinositide 3-kinase, C2 IPR003113; Phosphatidylinositol 3-kinase, p85-binding IPR008973; C2 calcium/lipid-binding domain, CaLB IPR011009; Protein kinase-like domain IPR016024; Armadillo-type fold
OYG_10027825_10026795	6.48699	34.3084	12.5065	13.5641	6.44615	IPR008775; Phytanoyl-CoA dioxygenase
OYG_10027905_10024368	60.3616	22.0618	62.025	71.6263	75.8913	IPR020864; Membrane attack complex component/perforin (MACPF) domain	perforin-like
OYG_10027979_10037939	7.17024	1.08763	4.63081	7.26046	7.58071	IPR000157; Toll-Interleukin receptor IPR001293; Zinc finger, TRAF-type IPR008974; TRAF-like	TRAF
OYG_10027987_10031176	33.659	79.2114	22.6006	10.6989	9.54862	NA
OYG_10028023	436.348	1093.37	411.261	404.477	413.569	IPR008386; ATPase, F0 complex, subunit E, mitochondrial
OYG_10028030_10040544	60.4237	7.62481	71.6235	70.8802	53.4835	IPR000198; Rho GTPase-activating protein domain IPR001806; Ras GTPase IPR002713; FF domain IPR008936; Rho GTPase activation protein IPR013753; Ras IPR020851; Small GTPase
OYG_10028038_10023941	49.8879	12.855	80.8842	66.9509	88.3778	IPR001309; Peptidase C14, ICE, catalytic subunit p20 IPR011600; Peptidase C14, caspase catalytic IPR015917; Peptidase C14, caspase precursor p45, core	caspase
OYG_10028178_10022206	32.2539	1.48229	35.646	35.4343	31.1147	IPR000719; Protein kinase, catalytic domain IPR000742; Epidermal growth factor-like, type 3 IPR001245; Serine-threonine/tyrosine-protein kinase IPR001881; EGF-like calcium-binding IPR002290; Serine/threonine-protein kinase domain IPR003598; Immunoglobulin subtype 2 IPR003599; Immunoglobulin subtype IPR006209; EGF IPR006210; Epidermal growth factor-like IPR007110; Immunoglobulin-like IPR011009; Pr…
OYG_10028196_10025153	14.8696	38.4094	14.6375	10.6475	10.8217	IPR002097; Profilin/allergen
OYG_10028202_10015236	1676.67	4595.69	1486.28	1114.39	1559.33	IPR000530; Ribosomal protein S12e IPR004038; Ribosomal protein L7Ae/L30e/S12e/Gadd45
OYG_10028231_10029317	33.1077	0.829736	38.3153	27.3658	21.1598	IPR012336; Thioredoxin-like fold IPR013766; Thioredoxin domain
OYG_10028233_10010439	33.4702	0.894029	27.2922	26.4709	23.0915	IPR005821; Ion transport
OYG_10028347_10002639	19.8096	63.2461	2.86789	7.7773	7.23339	NA
OYG_10028616_10029510	52.9786	3.27716	84.8155	77.5757	84.4688	IPR007087; Zinc finger, C2H2-type IPR015880; Zinc finger, C2H2-like
OYG_10028716_10029281	190.589	434.079	125.864	88.9989	71.8054	IPR001612; Caveolin
OYG_10028779_10022146	13.1448	30.0209	9.17367	13.5232	11.8242	NA
OYG_10028824_10034522	34.9348	0.976114	42.8146	39.6677	41.2759	IPR000300; Inositol polyphosphate-related phosphatase IPR005135; Endonuclease/exonuclease/phosphatase
OYG_10028836_10002392	11.2705	2.72711	5.06419	13.0793	4.37121	IPR001304; C-type lectin IPR016187; C-type lectin fold	CTLDC
OYG_10028852_10014844	57.5879	2.29595	66.7865	71.798	65.8837	IPR007087; Zinc finger, C2H2-type IPR015880; Zinc finger, C2H2-like
OYG_10028905_10011985	2.60151	5.15221	3.58865	1.68086	5.99945	IPR000157; Toll-Interleukin receptor IPR004075; Interleukin-1 receptor, type I/Toll precursor
OYG_10028906_10035925	9.01455	15.7878	8.0751	9.89351	7.24047	IPR002181; Fibrinogen, alpha/beta/gamma chain, C-terminal globular	FBGDC
OYG_10005194_10010389-D9	14.2136	16.7275	24.7465	23.4177	43.5539	IPR000157; Toll-Interleukin receptor IPR001611; Leucine-rich repeat；IPR025875; Leucine rich repeat 4	TLR
OYG_10026493_10015466	4.73671	3.08255	5.22806	4.3088	7.28123	IPR000157; Toll-Interleukin receptor IPR001611; Leucine-rich repeat	TLR
OYG_10003466_10004644-D13	2.33547	1.72379	1.8066	2.81012	3.28643	IPR000157; Toll-Interleukin receptor IPR001611; Leucine-rich repeat	TLR
OYG_10013671_10028432-D4	1.07907	0.498646	3.03949	2.39142	12.62	IPR000157; Toll-Interleukin receptor IPR001611; Leucine-rich repeat；IPR025875; Leucine rich repeat 4	TLR
OYG_10025722_10028432R	1.34942	1.23075	3.2054	2.93334	9.39445	IPR000157; Toll-Interleukin receptor IPR001611; Leucine-rich repeat；IPR025875; Leucine rich repeat 4	TLR
OYG_10003466_10004644-D6	3.35173	4.52968	2.18618	4.96903	4.68682	IPR000157; Toll-Interleukin receptor IPR001611; Leucine-rich repeat；IPR025875; Leucine rich repeat 4	TLR
OYG_10009217_10001557R	8.89845	13.462	7.52761	13.8728	16.0331	IPR000157; Toll-Interleukin receptor IPR001611; Leucine-rich repeat	TLR
OYG_10005194_10010389-D14	7.70459	10.8192	10.9701	10.9059	13.521	IPR000157; Toll-Interleukin receptor IPR001611; Leucine-rich repeat	TLR
OYG_10005194_10010389-D26	1.09328	1.35325	1.42478	0.629327	2.05125	IPR000157; Toll-Interleukin receptor IPR001611; Leucine-rich repeat；IPR025875; Leucine rich repeat 4	TLR
OYG_10005194_10010389-D31	1.2875	0.540878	3.93382	2.59396	5.59995	IPR000157; Toll-Interleukin receptor IPR001611; Leucine-rich repeat；IPR025875; Leucine rich repeat 4	TLR
OYG_10023107_10028278-D3	4.89329	2.43517	4.62656	7.35603	6.07357	IPR000157; Toll-Interleukin receptor IPR001611; Leucine-rich repeat；IPR025875; Leucine rich repeat 4	TLR
