# Supplementary material for: Transcriptomic Response to Perkinsus marinus in Two Crassostrea Oysters Reveals Evolutionary Dynamics of Host-Parasite Interactions
Source: Front Genet. 2021 Dec 3;12:795706. doi: 10.3389/fgene.2021.795706 (PMC8678459; doi:10.3389/fgene.2021.795706)
Supplement: Supplementary file 2 [file Table3.XLSX]

## Sheet: Sheet1
Table S3. Concordance between genes differentially expressed in response to P. marinus identified in this study and the microarray study of Wang et al. 2010.
Microarray-ID*	Fold change	E-value	This study-ID*	V0	VC1	VC2	VD1	VD2	Identity	E-value	DEGs in both studies with the same trend?	Annotation
BG624428	2.76667	0.0171187	LOC111121837	9.79775	9.88256	10.0538	7.51506	10.0556	97.561	4.6e-69	yes	histone H2B-like
BG624574	4.475	0.03651	LOC111104848	20.0796	14.7571	22.8063	34.0252	21.1006	97.15	2.3e-52	yes	cystatin-A-like
BG624729	-2.28	0.000262	LOC111134806	9.98934	8.62781	3.58787	5.23207	2.88677	100	2.67e-36	yes	monocarboxylate transporter 12-like
BG624911	-2.82	0.0126497	LOC111115737	240.907	1626.8	635.026	306.45	528.682	99.07	4.6e-64	yes	#N/A
CD526789	-3.65333	0.00959233	LOC111125159	20.1793	17.7187	20.2782	20.1608	33.5535	96.552	3.16e-12	yes	A disintegrin and metalloproteinase with thrombospondin motifs 6-like
CD526857	-3.2	0.0356855	LOC111123261	63.4833	65.6261	69.9098	51.8876	73.5317	100	0.006	yes	heat shock 70 kDa protein 12A-like
CD526877	-3.53111	0.00692233	LOC111120068	3.98827	4.06606	5.79223	4.5819	4.17985	95.261	7.61e-130	yes	cytosolic endo-beta-N-acetylglucosaminidase-like
CD646426	-3.23	0.026654	LOC111103618	33.3654	22.5694	34.2661	29.7942	29.3096	99.569	1.03e-173	yes	protein phosphatase 1 regulatory subunit 32-like
CD646472	-4.1	0.043966	LOC111099741	13.6157	15.4011	6.48165	9.18979	8.68571	98.828	1.71e-168	yes	G2/mitotic-specific cyclin-B3-like
CD646474	-2.93	0.00840733	LOC111129383	9.04092	8.44021	10.248	10.6721	10.4424	100	3.5e-35	yes	double zinc ribbon and ankyrin repeat-containing protein 1-like
CD646557	-2.39	0.0049825	LOC111131032	4.96416	6.20501	3.10162	3.72703	3.82194	96.25	3.71e-48	yes	#N/A
CD646716	-3.45	0.013903	LOC111111735	7.13192	7.83645	6.12155	9.60797	6.53306	96.053	1.96e-47	yes	putative defense protein
CD646729	2.2	0.002059	LOC111100516	127.619	111.913	139.836	142.408	128.524	99.587	2.53e-177	yes	taurocyamine kinase-like
CD646743	4.21	0.030245	LOC111121171	11.0985	16.635	13.7327	13.6645	14.8289	97.674	1.33e-82	yes	DNA ligase 1-like
CD646811	3.93	0.0390083	LOC111101885	0	0	11.5396	8.23189	3.36298	97.03	1.86e-74	yes	putative mediator of RNA polymerase II transcription subunit 26
CD646910	3.38	0.00198533	LOC111100516	127.619	111.913	139.836	142.408	128.524	98.469	2.86e-137	yes	taurocyamine kinase-like
CD646920	3.57	0.044941	LOC111109808	5.63022	7.14209	3.49118	5.28283	7.55603	98.039	2.05e-29	yes	deoxyuridine 5'-triphosphate nucleotidohydrolase-like
CD647035	-3.47667	0.000294667	LOC111112793	9.52447	11.2735	6.69051	12.7817	11.8945	98.479	0	yes	probable cytosolic iron-sulfur protein assembly protein CIAO1 homolog
CD647038	-2.73	0.0024685	LOC111120604	14.0606	6.7917	10.1293	10.577	15.0343	99.19	5.4e-135	yes	#N/A
CD647170	-3.39333	0.0360777	LOC111120729	64.5435	53.81	72.5099	77.958	60.0636	100	2.04e-31	yes	tektin-3-like
CD647255	-2.88	0.00659833	LOC111123110	4.45549	4.51091	4.09569	6.32174	3.95711	95.736	8.39e-179	yes	#N/A
CD647265	-5.33667	0.031088	LOC111133205	22.1343	16.78	27.2728	28.7152	31.8237	100	1.4e-24	yes	trichohyalin-like
CD647305	-3.08	0.031618	LOC111135064	115.282	78.3064	98.3261	103.345	90.9781	99.576	5.37e-174	yes	EF-hand domain-containing family member C2-like
CD647332	-2.585	0.0164135	LOC111118358	26.8065	30.6134	19.632	17.3295	22.0263	99.543	4.65e-162	yes	ribonucleoside-diphosphate reductase small chain-like
CD647408	-2.2	0.005067	LOC111132968	12.927	19.9657	18.9859	15.9471	17.4468	100	1.39e-68	yes	#N/A
CD647513	-2.88	0.006155	LOC111125142	198.796	134.816	132.052	163.286	108.694	100	1.61e-154	yes	phospholipid scramblase 2-like
CD647736	-3.22333	0.00591233	LOC111118149	39.9226	19.6829	20.129	32.6567	18.464	98.462	6.44e-08	yes	#N/A
CD647767	-5.86333	0.00153233	LOC111137459	69.797	68.2943	58.9544	51.6059	67.1847	9726	1.79e-120	yes	#N/A
CD647838	-3.71667	0.032922	LOC111108045	3.30713	1.12438	1.15213	5.72435	0.845232	98.077	3.86e-46	yes	#N/A
CD647842	3.48333	0.00398833	LOC111136177	74.5727	81.3333	93.8751	111.071	91.2571	100	4.15e-14	yes	protein SPEC3-like
CD647861	-2.565	0.0007405	LOC111109965	5.22976	5.84818	6.87524	16.8589	6.62466	99.32	9.95e-105	yes	#N/A
CD647871	2.66	0.028209	LOC111127860	30.2955	32.2731	33.1013	31.8523	22.7946	99.552	1.1e-129	yes	#N/A
CD647929	-3.19333	0.0434897	LOC111101070	14.1922	65.9116	20.8942	22.1694	22.3129	100	2.7e-115	yes	zinc finger BED domain-containing protein 1-like
CD647938	20.34	0.04535	LOC111125872	13.7721	11.1843	16.1417	15.8267	15.5551	100	7.89e-37	yes	cilia- and flagella-associated protein 65-like
CD647964	-3.18	0.013905	LOC111114920	50.0276	58.8105	49.3276	66.8469	71.6857	87.29	5.93e-40	yes	#N/A
CD647974	3.01	0.044143	LOC111111019	4.32495	13.1243	14.2533	2.94517	9.01204	76.06	4.91e-124	yes	#N/A
CD648053	-11.38	0.0237717	LOC111125115	205.979	157.466	216.806	218.063	285.934	97.43	3.11e-14	yes	galectin-4-like
CD648073	-2.65	0.003718	LOC111121329	61.5052	58.7486	67.8195	82.4232	65.0967	96.679	3.6e-155	yes	#N/A
CD648089	-3.67667	0.00723733	LOC111123791	55.3903	47.9875	63.5605	71.0148	62.1717	98.864	2.39e-54	yes	protein FAM166B-like
CD648121	-2.90333	0.00373967	LOC111120638	111.575	64.8531	106.23	105.338	89.925	99.419	3.34e-71	yes	#N/A
CD648164	2.61333	0.00906167	LOC111111582	3.03616	5.86374	2.94045	3.11421	6.31409	95.35	3.08e-95	yes	#N/A
CD648203	-4.99	0.036266	LOC111101059	63.3592	58.7967	60.9423	72.7277	75.2614	100	3.93e-111	yes	#N/A
CD648249	-3.24667	0.0151243	LOC111119974	133.162	108.883	88.5772	136.568	126.247	100	5.72e-61	yes	28 kDa heat- and acid-stable phosphoprotein-like
CD648268	-2.64667	0.0115827	LOC111134713	203.759	101.348	119.442	137.136	184.493	98.851	7.82e-53	yes	#N/A
CD648283	-3.70667	0.00740533	LOC111100347	64.2748	54.7485	55.9913	66.6246	50.3475	100	5.9e-06	yes	cytosolic phospholipase A2-like
CD648336	-3.64	0.00967133	LOC111121229	52.8077	40.9407	63.9287	56.5561	55.8073	99.061	7.61e-152	yes	#N/A
CD648347	-3.33667	0.00525733	LOC111134552	25.3392	13.053	21.8765	16.6481	29.199	98.276	1.74e-172	yes	#N/A
CD648392	-3.06	0.002138	LOC111112993	4391.67	2791.21	4833.45	3445.58	4549.98	98.361	2.33e-170	yes	tubulin alpha-1A chain
CD648404	-2.78	0.018317	LOC111131100	283.029	381.89	299.272	261.714	280.904	100	1.5e-134	yes	adenylyl cyclase-associated protein 1-like
CD648429	-2.495	0.001409	LOC111118425	8.47173	7.84265	6.23832	7.53486	4.94342	97.345	1.43e-157	yes	spermatogenesis associated 6-like protein
CD648503	-2.675	0.0296085	LOC111134484	8.55152	8.15468	6.62707	5.63773	4.44804	100	3.56e-41	yes	cob(I)yrinic acid a
CD648504	-2.98	0.0034965	LOC111135067	75.6899	52.7266	79.3877	81.8824	68.2393	100	5.62e-08	yes	serine/threonine-protein kinase H1 homolog
CD648517	-3.67	0.001654	LOC111122640	21.8436	17.183	18.5355	21.0201	19.0972	99.213	8.84e-169	yes	#N/A
CD648538	-2.98	0.014772	LOC111138253	20.2826	14.805	16.4182	13.9646	12.9513	99.595	4.22e-166	yes	derlin-1-like
CD648546	-3.96	0.00920733	LOC111109233	2.53466	4.46904	7.07274	5.52509	5.69298	100	1.61e-46	yes	ankyrin-1-like
CD648597	-3.45	0.000407333	LOC111124697	153.687	179.286	113.405	108.53	106.885	87.79	5.9e-42	yes	homeobox protein Mohawk-like
CD648628	-3.43	0.018734	LOC111099503	6.65705	12.8924	16.6229	10.2071	16.707	98.844	2.3e-80	yes	transcription factor Sox-14-like
CD648657	-2.46	0.023477	LOC111100985	34.6811	15.3095	23.8462	37.1933	28.5047	96	7.75e-160	yes	#N/A
CD648683	-2.53	0.001441	LOC111101286	15.5422	17.4132	16.1	15.227	13.0813	99.065	8.8e-155	yes	short/branched chain specific acyl-CoA dehydrogenase
CD648728	-2.715	0.020497	LOC111128976	203.16	128.533	90.6914	105.859	117.611	99.583	5.05e-157	yes	asparagine--tRNA ligase
CD648772	-3.94667	0.00498967	LOC111099973	17.9403	47.019	25.3761	46.6358	54.9777	98.82	0	yes	von Willebrand factor D and EGF domain-containing protein-like
CD648772.1	3.215	0.026413	LOC111099973	17.9403	47.019	25.3761	46.6358	54.9777	99.999	0	yes	von Willebrand factor D and EGF domain-containing protein-like
CD648785	-7.12	0.036077	LOC111125973	856.73	783.399	353.437	1021.82	465.658	98.893	0	yes	actin
CD648832	-3.2	0.00524733	LOC111137937	15.9051	13.8674	17.4453	19.8301	14.2473	98.27	0	yes	cartilage matrix protein-like
CD648864	-3.52333	0.00361567	LOC111112173	3.11408	5.07327	4.00851	4.64226	17.9052	72.31	1.73e-41	yes	#N/A
CD648960	-3.01	0.031826	LOC111112793	9.52447	11.2735	6.69051	12.7817	11.8945	95.849	5.6e-39	yes	probable cytosolic iron-sulfur protein assembly protein CIAO1 homolog
CD649045	-4.38	0.013383	LOC111111855	29.0888	16.1347	28.279	30.1353	34.7305	98.298	1.96e-162	yes	glutamate-rich protein 3-like
CD649076	-3.1	0.00251667	LOC111117820	6.16592	2.8162	4.12716	4.57936	5.09936	98.519	1.32e-68	yes	thromboxane A2 receptor-like
CD649119	4.62	0.0138323	LOC111128998	13.2239	14.9728	23.9523	20.0437	25.8026	100	0	yes	nesprin-1-like
CD649122	-2.93667	0.00116667	LOC111126034	1.4091	1.28304	2.08561	1.64732	2.02392	100	1.4e-29	yes	#N/A
CD649227	-2.69	0.02704	LOC111114896	11.7377	4.63575	5.13433	3.81402	9.91484	98.214	1.39e-33	yes	otopetrin-2-like
CD649249	2.39667	0.000289333	LOC111138363	176.953	174.062	137.171	130.366	139.746	100	4.61e-68	yes	small nuclear ribonucleoprotein-associated protein B-like
CD649250	-5.42	0.028098	LOC111130147	191.808	183.911	257.39	236.76	281.689	99.234	0	yes	sodium-dependent proline transporter-like
CD649253	-3.92	0.013758	LOC111127434	20.1129	27.7724	21.5812	19.8598	22.4341	100	9.22e-138	yes	ribonucleoside-diphosphate reductase large subunit-like
CD649289	-2.96	0.00230167	LOC111115939	1.45141	7.10839	3.93134	4.4251	13.9012	98.828	1.36e-163	yes	neuronal acetylcholine receptor subunit alpha-9-like
CD649431	-3.24333	0.003313	LOC111125809	38.9002	30.2912	43.5349	41.6681	43.0943	100	7.84e-10	yes	coiled-coil domain-containing protein 105-like
CD649622	-2.72	0.007888	LOC111134547	42.0604	44.085	45.9947	52.9893	46.224	100	0.92	yes	zinc finger and BTB domain-containing protein 49-like
CD649703	-3.39333	0.00406033	LOC111118371	29.1232	22.6573	38.0919	35.5431	36.4052	95.714	9.46e-39	yes	#N/A
CD649726	-2.86667	0.00247733	LOC111133521	85.2402	140.397	63.3067	93.9771	94.5086	97.297	6.72e-68	yes	protein unc-93 homolog A-like
CD649728	6.74	0.045459	LOC111108350	3.28489	5.68396	3.75244	3.18382	4.27764	98.81	1.37e-51	yes	#N/A
CD649794	-2.72	0.0033965	LOC111126881	3.54738	3.69589	3.02561	3.41088	4.27075	99.324	1.08e-105	yes	protein Wnt-10b-like
CD649822	-4.85667	0.0226223	LOC111103225	49.4361	64.3211	82.2322	60.7705	68.1745	95.455	4.52e-85	yes	#N/A
CD649895	-2.82	0.006067	LOC111126580	75.9456	33.4771	68.4334	43.4977	52.8368	98.522	3.72e-144	yes	annexin A4-like
CD649899	-2.82333	0.0222253	LOC111107113	24.6926	18.2835	34.4218	28.036	31.8633	100	0.000145	yes	dual specificity tyrosine-phosphorylation-regulated kinase 2-like
CD649975	-5.215	0.043891	LOC111117514	27.7036	18.4164	2.88748	32.0156	2.48451	96.087	9.8e-166	yes	carbonic anhydrase 1-like
CD650129	-3.93	0.0208093	LOC111104143	83.8741	79.0343	110.427	112.382	102.251	97.906	2.69e-136	yes	outer dense fiber protein 3-B-like
CD650145	-3.27	0.003552	LOC111133469	11.117	7.73278	11.7039	8.70655	9.32674	97.308	0	yes	#N/A
CD650164	-3.475	0.0407975	LOC111125479	15.3769	12.552	17.7903	19.5976	17.22	98.496	4.74e-74	yes	#N/A
CD650316	-3.58	0.0130625	LOC111123879	30.7403	41.3913	51.1911	34.6176	69.5964	99.441	6.89e-124	yes	SID1 transmembrane family member 1-like
CD650681	-4.00333	0.0136197	LOC111137157	11.3592	19.077	15.7211	14.5972	12.0694	100	4.27e-11	yes	#N/A
CK240393	2.675	0.001095	LOC111134876	836.278	1026.71	1091.99	846.57	1369.97	98.361	7.53e-38	yes	#N/A
CK240431	-3.08	0.007265	LOC111131136	46.2313	36.3912	40.8133	30.0044	42.4975	97.561	1.42e-21	yes	activator of 90 kDa heat shock protein ATPase homolog 1-like
CV087120	-2.91	0.005581	LOC111112736	43.7195	54.1356	44.6688	43.3839	42.5729	98.901	3.78e-57	yes	integrin alpha-4-like
CV087134	-3.17333	0.00102167	LOC111128727	14.3113	37.1535	24.9371	10.095	14.6953	97.315	1.6e-96	yes	#N/A
CV087417	4.135	0.0327405	LOC111136842	0	0.470258	0.311878	0	0.138829	95.531	4.49e-120	yes	#N/A
CV087475	-4.31	0.0380575	LOC111130380	9.21442	4.85965	5.53106	7.0295	4.94417	96.591	6.87e-56	yes	hillarin-like
CV087509	3.26333	0.0259947	LOC111136911	52.1215	83.7542	76.5358	66.6054	73.4778	100	3.66e-12	yes	#N/A
CV087573	-2.69	0.022128	LOC111134998	18.3865	14.7246	19.1829	20.5032	17.5463	97.43	3.31e-22	yes	malignant fibrous histiocytoma-amplified sequence 1 homolog
CV087718	-3.38667	0.00995167	LOC111135464	3.48177	2.02074	5.01799	1.54336	4.36962	99.32	2.86e-104	yes	beta-1
CV087794	6.36333	0.000150333	LOC111108781	59.5434	24.1852	45.9674	26.7906	22.3413	95.455	2.77e-06	yes	metallothionein-like
CV087796	4.19	0.031702	LOC111135008	1.66144	0.649844	1.67399	1.70521	1.50292	99.099	2.29e-57	yes	#N/A
CV087859	3.71333	0.020517	LOC111134058	4.36916	4.19611	2.76077	4.4982	3.63468	100	2.91e-09	yes	#N/A
CV088083	3.38	0.017918	LOC111122762	390.898	488.935	707.476	931.767	862.883	95.455	5.51e-39	yes	#N/A
CV088129	-6.12667	0.000168	LOC111125648	75.3351	41.3312	42.6185	25.2324	61.9967	100	1.1e-66	yes	NEDD8-conjugating enzyme ubc12-like
CV088207	3.75	0.0243025	LOC111133456	7.33484	17.7776	20.1911	3.53125	3.79637	99.293	7.7e-115	yes	macrophage mannose receptor 1-like
CV088281	4.5	0.037286	LOC111134324	69.7047	94.219	80.6735	67.6975	73.5423	98.347	1.92e-81	yes	beta-1
CV088356	6.03333	0.038574	LOC111133342	13.0479	5.21633	7.49634	18.8693	16.4136	95.683	7.69e-100	yes	CD209 antigen-like
CV088450	3.65	0.044435	LOC111108345	430.011	452.729	359.082	672.442	476.214	100	0.000139	yes	metallothionein
CV088460	-2.3	0.011332	LOC111114548	2.76234	3.6436	4.34203	3.31639	3.35684	97.068	0	yes	beta-1
CV088509	-4.94	0.0400025	LOC111129855	21.378	17.7005	26.3012	23.6775	25.2666	98.092	0	yes	#N/A
CV088515	2.915	0.0087725	LOC111126631	28.2873	21.4542	17.3846	17.1813	25.6553	98.765	2.98e-52	yes	mitochondrial import inner membrane translocase subunit Tim8 A-like
CV088634	5.39	0.000764	LOC111136212	1392.24	1876.2	1130.95	1434.23	1131.42	99.242	5.4e-83	yes	profilin-like
CV088638	3.58	0.045926	LOC111108345	430.011	452.729	359.082	672.442	476.214	100	0.000139	yes	metallothionein
CV088734	3.85333	0.0152993	LOC111108345	430.011	452.729	359.082	672.442	476.214	100	3.05e-05	yes	metallothionein
CV088743	3.23	0.04506	LOC111108346	61.9513	61.4244	45.364	78.4925	65.101	89.89	9.67e-17	yes	keratin-associated protein 5-7-like
CV088834	-2.75	0.003372	LOC111120551	39.5711	40.2194	46.8855	47.2974	38.9248	99.97	1.39e-180	yes	testis-expressed protein 47-like
CV089054	3.62	0.048661	LOC111133342	13.0479	5.21633	7.49634	18.8693	16.4136	98.438	9.85e-93	yes	CD209 antigen-like
CV089115	2.41	0.003967	LOC111131917	51.6832	27.9984	53.5428	53.4385	48.5267	100	6.8e-26	yes	serine/threonine-protein kinase 38-like
CV089244	-2.83667	0.00212033	LOC111129625	29.9077	24.1207	54.6808	40.3954	45.8799	96.296	1.46e-177	yes	#N/A
CV089252	3.47333	0.00140933	LOC111133413	42.7186	49.7886	43.4038	44.328	53.0263	97.619	3.26e-56	yes	MICOS complex subunit Mic10-like
CV089271	-2.73667	0.000897333	LOC111103519	22.4453	16.3654	20.2586	29.2891	19.7762	98.235	4.27e-122	yes	#N/A
CV089451	3.11	0.0326675	LOC111126659	20.5597	15.5971	27.785	20.0528	26.9558	96.552	2.51e-11	yes	#N/A
CV089623	-3.16	0.00598933	LOC111127239	10.496	9.15466	11.7974	10.8406	8.84432	100	1.7e-118	yes	leucine-rich repeat-containing protein 51-like
CV089624	-2.54	0.000312	LOC111130511	1.97962	0.974484	1.9801	3.06256	2.0787	96.54	0.00083	yes	flavin reductase (NADPH)-like
CV132031	-4.97	0.019228	LOC111133284	338.257	183.075	474.541	154.789	343.708	100	2.51e-99	yes	#N/A
CV132052	3.06	0.029765	LOC111122824	4.44457	11.6933	6.75178	8.26179	7.99637	99.07	5.33e-81	yes	#N/A
CV132138	3.45667	0.0152723	LOC111117020	0.702249	1.62848	2.77973	1.98787	1.25597	98.026	1.3e-99	yes	histone-lysine N-methyltransferase 2D-like
CV132205	2.85333	0.00134633	LOC111130355	665.259	559.47	342.478	452.547	659.237	95.965	2.85e-08	yes	nucleolin-like
CV132227	3.12	0.047165	LOC111136245	293.033	291.858	311.619	351.143	370.46	99.363	4.78e-104	yes	myosin essential light chain
CV132230	2.67	0.00469333	LOC111129358	15.7836	20.6227	18.0858	15.7515	16.3818	99.27	6.86e-90	yes	ribonuclease H2 subunit C-like
CV132655	-2.915	0.0004725	LOC111124316	9.39978	6.70938	6.93117	7.13967	10.1111	97.222	2.22e-71	yes	#N/A
CV132951	2.705	0.014071	LOC111106785	1.40221	1.79107	1.89189	2.34573	0.54575	98.039	9.46e-32	yes	#N/A
CV133123	-3.96667	0.0115313	LOC111103959	62.7267	52.6709	46.2783	48.2805	65.3514	100	1.44e-108	yes	#N/A
CV133159	3.39	0.046681	LOC111108346	61.9513	61.4244	45.364	78.4925	65.101	96.032	1.36e-31	yes	keratin-associated protein 5-7-like
CV133167	2.45	0.01566	LOC111137559	14.7522	24.7112	36.1824	20.3475	32.5645	99.237	4.27e-92	yes	fatty acid-binding protein
CX739360	-2.73	0.00937233	LOC111135228	10.9593	8.45749	10.5891	11.085	11.8066	96.667	5.21e-29	yes	transmembrane protein 192-like
CX739367	-2.355	0.0034525	LOC111120050	31.0996	42.0586	40.7308	31.3252	30.8036	100	4.86e-63	yes	speract receptor-like
CX739582	-2.41	0.0032735	LOC111127086	18.0548	18.8153	16.9978	15.4942	15.4973	99.038	1.43e-58	yes	glucocorticoid modulatory element-binding protein 2-like
DV736560	-3.985	0.0471315	LOC111119685	101.155	47.3364	53.2523	31.9359	64.2221	97.638	2.84e-70	yes	GTP-binding protein 1-like
EH643897	3.08	0.009956	LOC111135565	30.6162	39.4364	25.1323	33.871	31.424	100	3.56e-20	yes	nucleolar protein 16-like
EH643925	-2.66	0.022507	LOC111124550	14.939	12.0644	19.2488	14.8783	16.0983	100	1.45e-74	yes	syntaxin-binding protein 4-like
EH643958	-2.48	0.00224	LOC111128091	32.5449	61.2596	20.7524	26.2054	25.5434	100	2.63e-45	yes	protein lin-52 homolog
EH643966	-3.53667	0.00762533	LOC111129470	9.05182	8.49357	8.53566	9.18799	5.58296	100	2.21e-28	yes	RAB6A-GEF complex partner protein 2-like
EH643990	-2.38	0.016513	LOC111136290	75.238	81.3653	88.9253	77.3649	72.3799	100	1.88e-18	yes	ornithine aminotransferase
EH644057	3.54333	0.0184033	LOC111120953	13.1923	12.1987	12.7273	13.8399	15.2919	96.17	1.63e-64	yes	#N/A
EH644105	-2.36	0.00129	LOC111126918	8.55432	9.63713	12.5548	6.86074	7.444	100	1.06e-117	yes	ADAM 17-like protease
EH644226	2.96	0.01632	LOC111114865	88.3096	123.598	104.665	66.2589	97.3942	98.788	2.52e-106	yes	protein odd-skipped-related 1-like
EH644290	-2.77667	0.00145533	LOC111126936	8.2967	6.63561	7.7353	17.6375	8.47392	98.352	4.55e-127	yes	tripartite motif-containing protein 2-like
EH644375	-3.15	0.0148687	LOC111120574	467.177	523.344	485.285	415.61	417.975	100	6.25e-92	yes	ADP
EH644423	-2.36	0.007353	LOC111133196	11.08	11.7514	10.7664	9.63432	10.8591	100	1.39e-49	yes	sorting nexin-14-like
EH644432	-2.87	0.046272	LOC111118425	8.47173	7.84265	6.23832	7.53486	4.94342	98.058	1.37e-66	yes	spermatogenesis associated 6-like protein
EH644443	2.7	0.019183	LOC111120358	14.4935	13.4738	15.9557	16.6093	18.2188	100	6.58e-30	yes	prolactin regulatory element-binding protein-like
EH644464	2.29667	0.00263067	LOC111127513	148.473	105.435	138.924	134.968	93.1981	99.383	2.02e-117	yes	peroxiredoxin-6-like
EH644489	2.84333	0.0213177	LOC111111204	6.65178	9.69522	6.94208	5.26872	6.43554	99.383	5.21e-99	yes	#N/A
EH644512	-2.65	0.006626	LOC111130560	5.02121	5.74143	7.55525	4.7699	6.91913	99.291	2.46e-96	yes	ATP-binding cassette sub-family D member 4-like
EH644521	-2.725	0.003481	LOC111121170	19.4819	20.7813	19.8387	16.7927	20.2226	98.851	1.63e-48	yes	coiled-coil domain-containing protein 43-like
EH644525	2.58	0.000348333	LOC111126238	3.25246	1.2207	2.84208	2.87669	3.28439	98.828	1.36e-163	yes	neuronal acetylcholine receptor subunit alpha-6-like
EH644582	-3.64	0.04523	LOC111128937	6.93897	9.00033	12.0619	14.3247	14.2073	100	4.6e-77	yes	A disintegrin and metalloproteinase with thrombospondin motifs 7-like
EH644652	-2.62	0.0175055	LOC111135797	18.7508	17.1131	25.8302	26.3622	25.6857	99.444	9.58e-119	yes	fas apoptotic inhibitory molecule 1-like
EH644673	2.93	0.039931	LOC111108535	0.525652	0.611558	0.636862	0.636847	0.931139	98.052	3.9e-108	yes	protein CLN8-like
EH644704	3.97667	0.00633467	LOC111135417	31.2888	43.9431	44.9803	32.9212	41.0637	100	6.37e-101	yes	#N/A
EH644758	2.8	0.029368	LOC111135008	1.66144	0.649844	1.67399	1.70521	1.50292	97.619	7.94e-67	yes	#N/A
EH644768	-2.42	0.0010895	LOC111133610	4.82627	5.12032	6.64351	4.188	5.9329	100	2.32e-66	yes	transmembrane protein 134-like
EH644863	-2.85667	0.00199867	LOC111134636	20.5918	13.962	19.6503	21.2787	17.7578	100	1.54e-141	yes	#N/A
EH645002	2.475	0.0028475	LOC111129026	6.77323	12.6134	17.4942	19.3053	16.1117	98.649	1.99e-102	yes	calmodulin-A-like
EH645009	-2.60667	0.00905233	LOC111103428	78.4192	52.2114	59.8592	68.5695	57.2752	96	8.47e-12	yes	baculoviral IAP repeat-containing protein 2-like
EH645010	-2.97	0.00100367	LOC111130470	87.2412	66.5909	62.3178	99.5724	91.3786	99.342	2.55e-107	yes	galectin-8-like
EH645079	-3.84333	0.010305	LOC111114510	25.5324	40.9279	55.1459	34.7015	75.242	98.701	2.31e-52	yes	#N/A
EH645088	4.32667	0.033342	LOC111111216	6.52098	4.82812	4.25731	5.94468	5.89703	100	2.49e-65	yes	hypoxanthine-guanine phosphoribosyltransferase-like
EH645116	-4.03667	0.006102	LOC111110316	13.6841	14.1874	25.0186	17.7964	21.3632	97.43	2.69e-43	yes	ATP-binding cassette sub-family A member 3-like
EH645127	-2.6	0.0013865	LOC111125162	398.192	247.349	178.132	207.931	252.591	98.246	4.65e-119	yes	neutral and basic amino acid transport protein rBAT-like
EH645238	-3.35667	0.0202933	LOC111108768	32.5062	4.39909	9.17212	21.1461	22.603	99.53	3.35e-64	yes	interferon-induced protein 44-like
EH645251	-2.395	0.0003995	LOC111128284	14.7562	12.6682	16.7265	16.1942	18.6523	96.45	8.2e-120	yes	BTB/POZ domain-containing protein 19-like
EH645262	2.4	0.000555	LOC111135680	54.1913	40.7124	39.4784	64.7656	34.215	98.734	9.83e-54	yes	cell death-inducing p53-target protein 1 homolog
EH645285	-4.2	0.0170387	LOC111131505	15.0765	13.4304	20.0754	18.1609	20.463	99.342	1.27e-99	yes	centrosomal protein of 170 kDa-like
EH645359	-2.38	0.000187	LOC111110931	8.04221	12.6256	12.8303	8.91839	10.1259	100	1.65e-40	yes	ankyrin repeat
EH645381	2.43667	0.000114	LOC111136284	88.2573	85.1768	136.236	86.6516	107.191	98.31	5.88e-74	yes	PHD finger protein 23B-like
EH645393	-2.56	0.028943	LOC111115698	18.851	8.71081	11.9007	9.81894	6.36811	99.231	8.62e-105	yes	acetylcholinesterase-like
EH645401	-2.84	0.000252	LOC111117589	7.37345	7.25594	5.74399	10.58	7.80238	99.476	3.03e-118	yes	importin-4-like
EH645503	-2.69667	0.000471	LOC111105512	11.0459	8.29881	17.024	13.2952	17.53	99.02	2.65e-64	yes	#N/A
EH645542	-2.89	0.00427	LOC111120543	2.36079	2.00562	2.97217	1.66412	2.04208	98.343	1.42e-126	yes	E3 ubiquitin-protein ligase RFWD3-like
EH645549	-2.595	0.0109495	LOC111120469	14.6265	13.6318	17.4256	16.4932	16.2702	97.01	1.67e-66	yes	#N/A
EH645551	2.32	0.000157	LOC111118875	126.255	79.6502	111.281	115.315	158.618	97.342	9.67e-87	yes	repetin-like
EH645558	2.82	0.0171997	LOC111132865	59.5628	46.2813	76.1038	70.289	72.7165	100	3.67e-103	yes	fibronectin type-III domain-containing protein 3A-like
EH645559	-2.75667	0.00472133	LOC111135160	7.60851	10.3348	11.0545	8.56661	12.4122	99.429	9.92e-97	yes	#N/A
EH645572	3.64667	0.0219617	LOC111134801	7.99818	8.79042	10.7545	10.9737	12.8461	99.45	1.75e-82	yes	#N/A
EH645599	2.64	0.016503	LOC111129592	10.3092	8.31136	8.08709	6.81491	4.91398	97.778	2.22e-21	yes	#N/A
EH645606	-3.91	0.00165333	LOC111131663	35.2615	23.2628	27.4342	21.6625	19.453	100	5.51e-35	yes	proto-oncogene c-Fos-like
EH645616	-3.22667	0.001609	LOC111130569	2.46429	2.77812	5.43427	4.80475	5.46623	99.2	8.4e-81	yes	#N/A
EH645636	-2.48	0.014182	LOC111125811	127.821	114.193	174.334	138.593	162.992	100	8.66e-16	yes	collagen alpha-1(I) chain-like
EH645647	-2.535	0.009882	LOC111114019	115.761	94.2135	239.17	141.503	172.391	98.261	4.9e-83	yes	mucin-16-like
EH645653	3.12	0.041486	LOC111120585	57.6604	40.6021	81.2969	52.3695	73.6333	98.844	2.6e-115	yes	dynein beta chain
EH645678	2.465	0.0069585	LOC111123330	3.96034	3.93052	4.82091	5.40523	6.89215	98.99	2.08e-136	yes	single-minded homolog 1-like
EH645681	2.72333	5.36667e-05	LOC111119974	133.162	108.883	88.5772	136.568	126.247	100	0.00018	yes	28 kDa heat- and acid-stable phosphoprotein-like
EH645736	-2.92333	0.00687233	LOC111099446	42.446	51.6557	51.1411	73.1432	60.2336	99.74	2.5e-85	yes	putative serine protease K12H4.7
EH645743	-3.235	0.0229195	LOC111124500	10.9825	14.0903	8.37049	7.84804	11.3894	99.419	3.94e-121	yes	ribonucleoside-diphosphate reductase large subunit-like
EH645875	2.29	0.0121535	LOC111124751	11.8886	9.64906	14.4513	12.7209	11.5158	100	7e-112	yes	acyl-CoA-binding domain-containing protein 6-like
EH645885	3.02	0.041946	LOC111106502	5.65558	5.37521	3.85876	4.46165	4.53141	96.933	1.49e-109	yes	toll-like receptor 10
EH645886	3.32	0.036247	LOC111102272	12.9663	5.54444	7.07875	4.80765	11.3455	100	4.98e-107	yes	cytochrome P450 3A24-like
EH645914	5.3	0.0477625	LOC111107268	0.41706	0.51184	0.648009	0.379353	0.739895	100	8.5e-129	yes	ATP-dependent DNA helicase Q1-like
EH645917	-2.915	0.019199	LOC111116557	6.03601	3.45185	8.718	6.15851	7.45935	99	4.46e-126	yes	#N/A
EH645920	-3.43667	0.005825	LOC111137272	21.1197	25.4479	34.5996	39.6182	35.351	99.457	3.77e-137	yes	#N/A
EH645940	2.7	0.031642	LOC111134729	7.75667	5.76804	7.06176	7.70212	8.32421	96.875	1.34e-59	yes	#N/A
EH645941	-4.27	0.042406	LOC111120234	4.34937	3.60799	6.49717	4.63817	3.92928	96.97	3.65e-15	yes	#N/A
EH645947	-4.10333	0.01009	LOC111113262	8.80189	5.29991	8.03532	8.0751	8.28898	100	1.9e-23	yes	integral membrane protein GPR155-like
EH646093	-3.56	0.00118367	LOC111129062	6.48907	7.8891	5.39629	6.19233	5.55297	100	5.7e-124	yes	zinc transporter 6-A-like
EH646109	2.7	0.000592333	LOC111126983	24.1727	45.677	25.5921	41.8262	51.8262	100	5.23e-85	yes	probable NADH dehydrogenase [ubiquinone] 1 alpha subcomplex subunit 5
EH646128	-2.95333	0.003816	LOC111100602	23.1874	22.7237	23.2873	23.1932	19.258	97.059	9.75e-66	yes	WD repeat-containing protein 34-like
EH646136	-2.89	0.0321	LOC111128974	52.1214	38.7547	53.7821	47.9212	54.1409	98.469	2.52e-134	yes	#N/A
EH646154	-2.84	0.00336833	LOC111133597	2.60342	1.82495	1.89494	1.25298	0.995688	98.413	8.44e-23	yes	putative sodium-coupled neutral amino acid transporter 7
EH646187	-2.83667	0.00211667	LOC111136680	6.92905	5.84202	6.88467	5.35948	1.89055	97.872	1.71e-26	yes	#N/A
EH646204	-3.95333	0.009228	LOC111131113	68.7777	74.933	59.634	57.1183	78.8999	100	8.8e-64	yes	protein FAM172A-like
EH646269	3.13	0.00839133	LOC111122364	18.0253	27.461	22.7047	17.8751	22.5215	99.01	1.03e-62	yes	#N/A
EH646272	-2.81	0.005407	LOC111123088	12.4692	15.4827	10.385	13.4906	13.148	100	6.6e-45	yes	THO complex subunit 4D-like
EH646278	-3.12667	0.001309	LOC111129484	40.9751	37.1157	53.6614	45.6766	51.5289	100	1.96e-58	yes	#N/A
EH646308	-4.86667	0.003004	LOC111129694	1.57581	1.16699	1.84273	1.82182	1.63361	85.61	1.53e-85	yes	#N/A
EH646388	-6.19	0.001686	LOC111100324	13.0796	6.31474	7.66367	23.7682	15.7297	99.248	1.6e-80	yes	NFX1-type zinc finger-containing protein 1-like
EH646420	-2.62	0.000711	LOC111123022	115.205	88.3606	141.837	119.408	167.7	100	1.94e-43	yes	#N/A
EH646446	2.705	0.0072365	LOC111134159	4.38937	4.74461	5.1887	5.20809	6.38362	96.682	3.08e-148	yes	#N/A
EH646447	-2.39	0.002068	LOC111126774	8.04376	8.17178	8.76319	11.7287	10.1721	96.319	8.02e-114	yes	F-box only protein 8-like
EH646449	-2.77	0.024692	LOC111138082	16.2701	22.9014	22.3896	36.6445	23.7901	95.918	1.07e-126	yes	#N/A
EH646472	-2.76	0.0075125	LOC111117942	2.00081	2.45897	2.84754	3.0179	1.79932	98.295	9.74e-126	yes	#N/A
EH646488	-3.65333	0.00344467	LOC111125522	23.6611	8.51487	8.67404	10.3144	16.3673	95.556	1.9e-22	yes	#N/A
EH646514	-2.73	0.0167767	LOC111137861	62.33	59.8571	68.3276	83.5341	59.3195	96.648	3.54e-125	yes	aquaporin AQPAn.G-like
EH646559	-4.53333	0.00115733	LOC111133466	5.34688	5.19815	7.9922	5.45202	5.18374	99.07	5.51e-76	yes	ankyrin repeat and KH domain-containing protein 1-like
EH646588	-3.04	0.0153183	LOC111114979	59.0847	53.7206	65.3706	64.7269	63.0944	99.476	1.5e-138	yes	stabilizer of axonemal microtubules 2-like
EH646691	-2.945	0.0049835	LOC111135620	18.8841	15.4032	18.2745	20.3018	15.7249	100	4.82e-22	yes	kelch-like protein 9
EH646757	-2.46	0.001562	LOC111121913	33.583	38.7395	31.5572	46.7408	31.9767	98.667	2.91e-103	yes	troponin C-like
EH646770	-2.92	0.032506	LOC111128070	32.2046	39.9917	31.0949	57.1479	57.1479	98.936	1.27e-137	yes	#N/A
EH646788	-2.38	0.001678	LOC111133733	5.88504	7.44011	9.75051	4.02639	6.58866	99.375	1.68e-98	yes	putative zinc metalloproteinase C607.06c
EH646812	-2.37	0.000479	LOC111118984	11.4017	12.1696	11.0333	8.60473	10.0435	97.273	9.9e-78	yes	ubiquitin-conjugating enzyme E2 W-like
EH646881	5.06	0.043604	LOC111124300	0.309679	0.119117	0.075707	0.170488	0.089024	96.667	8.01e-99	yes	#N/A
EH646896	6.18333	0.023641	LOC111134641	28.8722	28.7205	23.8721	21.6213	27.0308	99.474	0.006	yes	receptor-interacting serine/threonine-protein kinase 1-like
EH646910	4.02	0.026293	LOC111114012	0.167152	0.214509	0.496262	0.118569	0.024367	96.053	1.66e-97	yes	#N/A
EH646919	-3.15	0.0466	LOC111100972	24.3024	24.2545	25.308	19.5713	24.3967	100	6.9e-13	yes	GPI transamidase component PIG-S-like
EH646928	3.25667	0.010288	LOC111137051	59.346	51.0246	72.2592	69.2676	62.753	98.4	6.68e-66	yes	#N/A
EH646943	11.86	0.0376167	LOC111101944	2.59989	2.38006	2.31558	3.6145	3.54598	96.685	5.37e-129	yes	#N/A
EH647015	-3.81333	0.00677333	LOC111133350	35.4921	24.1896	34.5208	35.4404	33.2033	99.057	9.38e-54	yes	pleckstrin homology domain-containing family G member 5-like
EH647041	2.7	0.00995667	LOC111135497	67.3134	59.2822	86.7997	79.7832	84.2293	100	6.76e-25	yes	serine/threonine-protein kinase 24-like
EH647044	-3.93333	0.019713	LOC111101737	101.349	91.8555	116.85	113.041	109.32	100	4.63e-123	yes	#N/A
EH647073	2.76667	0.0263463	LOC111111461	258.881	258.457	202.566	348.171	228.792	99.451	4.04e-122	yes	#N/A
EH647099	2.83	0.017709	LOC111107841	1.95687	1.93203	4.62471	3.57464	4.36051	99.87	2.3e-84	yes	toll-like receptor 4
EH647120	2.635	0.024508	LOC111104316	0.721985	1.1057	1.28806	1.34571	1.81982	98.438	1.83e-37	yes	carboxylesterase 1C-like
EH647141	-3.24333	0.000981333	LOC111100294	36.4367	36.015	33.5378	29.1305	39.6354	100	2.82e-74	yes	organic cation transporter protein-like
EH647151	3.81	0.000305333	LOC111122997	41.2273	26.4863	65.3604	47.5574	59.979	98.925	3.75e-118	yes	sortilin-related receptor-like
EH647153	-3.34	0.0082405	LOC111110347	36.6249	38.6653	53.0433	50.2272	46.732	98	2.87e-11	yes	SLIT-ROBO Rho GTPase-activating protein 1-like
EH647199	-3.29	0.012743	LOC111127515	25.4086	18.1417	33.31	25.5595	31.0233	97.872	5.44e-62	yes	heat shock 70 kDa protein 12A-like
EH647229	-2.875	0.008396	LOC111120547	12.7151	15.6347	17.3454	23.345	21.3457	97.041	1.97e-91	yes	pyroglutamylated RFamide peptide receptor-like
EH647241	-2.55	0.003415	LOC111137933	6.90687	21.537	7.19764	7.68621	15.138	95.93	2.07e-98	yes	hemicentin-1-like
EH647250	-2.80333	0.00054	LOC111123931	16.24	13.2765	17.4358	25.3768	17.6036	98.649	8.61e-103	yes	#N/A
EH647315	-2.51	0.001766	LOC111124089	0.836392	1.25449	1.81679	2.70209	2.03348	96.951	4.09e-100	yes	#N/A
EH647406	2.38	0.008996	LOC111135355	26.5052	25.4001	34.052	33.853	32.1788	98.529	2.08e-113	yes	trichohyalin-like
EH647409	-2.78	0.007926	LOC111125685	0.842987	2.58287	4.04293	5.00361	2.33067	98.889	3.09e-54	yes	acyl-CoA synthetase family member 2
EH647429	2.85333	6.96667e-05	LOC111132500	20.0972	18.3181	19.206	20.1231	26.9068	95.294	1.06e-77	yes	#N/A
EH647431	-4.42333	0.00240967	LOC111122785	15.75	11.6503	16.4194	19.4903	16.9169	98.286	2.53e-109	yes	#N/A
EH647435	3.35	0.044901	LOC111135768	16.667	35.0383	12.4637	40.3248	44.4205	100	3.39e-93	yes	#N/A
EH647492	-2.7	0.00819733	LOC111131306	27.0417	30.112	29.09	37.1021	32.3506	97.436	2.1e-58	yes	ectonucleoside triphosphate diphosphohydrolase 1-like
EH647533	3.59	0.022623	LOC111118860	2.43463	5.02167	5.91527	0.955271	9.11496	99.405	2.8e-106	yes	#N/A
EH647561	-6.17667	0.00183067	LOC111117624	7.0821	12.4443	6.6229	4.45004	4.78383	100	1.34e-108	yes	BTB/POZ domain-containing protein 6-like
EH647584	-2.93333	0.001112	LOC111134353	9.837	8.63851	12.5701	12.3714	13.0542	100	2.35e-26	yes	putative neural-cadherin 2
EH647602	-2.41	0.002229	LOC111120539	14.5206	15.1109	17.7679	18.4743	16.1561	98.438	4.56e-27	yes	N-sulphoglucosamine sulphohydrolase-like
EH647634	-3.27	0.046514	LOC111117946	85.0908	94.2012	128.638	67.6773	120.448	92.05	7.71e-44	yes	transcription factor SOX-9-like
EH647712	-2.92333	0.00361433	LOC111134696	25.5083	24.008	25.9643	21.1688	20.8326	96.386	1.23e-115	yes	programmed cell death protein 6-like
EH647725	3.45	0.039165	LOC111109426	3.63748	2.34639	3.05103	2.72666	4.16235	95.745	1.46e-28	yes	complement C1q-like protein 3
EH647729	-2.565	0.0068425	LOC111104303	40.1221	6.27358	19.9515	35.8024	40.2751	92.43	1.39e-92	yes	2'-5'-oligoadenylate synthase 1A-like
EH647751	3.09	0.023096	LOC111106015	40.1813	53.386	33.9264	35.8046	32.8464	98.462	8.66e-41	yes	mesencephalic astrocyte-derived neurotrophic factor homolog
EH647768	-3.53	0.0335195	LOC111117369	14.0621	13.2764	15.1892	17.7519	15.5795	98.507	1.48e-85	yes	#N/A
EH647778	3.86667	0.0171623	LOC111137150	140.315	211.641	119.907	152.174	130.155	99.94	7.57e-89	yes	EF-hand domain-containing protein D2-like
EH647797	-2.99	0.007003	LOC111114670	17.5377	17.6882	15.2885	14.2491	16.419	97.403	2.97e-38	yes	bifunctional arginine demethylase and lysyl-hydroxylase JMJD6-like
EH647818	-3.24333	0.00617	LOC111129377	31.7477	30.206	44.9996	34.0557	36.5161	98.438	5.1e-138	yes	dynein intermediate chain 2
EH647819	2.72667	0.004375	LOC111128529	6.26554	4.88795	9.62689	7.61458	8.0542	100	7.55e-98	yes	ryanodine receptor-like
EH647873	4.96	0.04854	LOC111106038	250.106	187.341	268.657	498.268	338.728	96.667	2.21e-15	yes	#N/A
EH647884	-4.91667	0.000488667	LOC111138084	2.00788	1.51873	2.126	1.96602	2.47207	100	1.35e-104	yes	protein unc-93 homolog A-like
EH647995	-4.18667	0.0109053	LOC111108006	11.4945	28.4925	29.5204	23.9447	10.9632	99	1.68e-64	yes	kelch-like protein 15
EH648035	4.69333	0.00269633	LOC111132455	0	0	2.35725	9.49779	0	100	3.99e-65	yes	atlastin-2-like
EH648128	5.505	0.045456	LOC111112839	15.0413	16.2419	17.0812	21.7938	16.6805	96.212	2.63e-53	yes	#N/A
EH648237	-3.285	0.010943	LOC111122550	31.3892	28.2338	38.8401	34.6005	28.1143	98.71	6.81e-114	yes	glucose-6-phosphate exchanger SLC37A2-like
EH648252	-3.45333	0.00309767	LOC111138065	31.2494	30.2321	26.1181	42.9712	27.6422	96.809	4.95e-65	yes	cathepsin L-like
EH648264	-3.5	0.0084815	LOC111133641	6.16357	10.4635	9.84408	7.5461	8.48708	98.256	8.5e-125	yes	emopamil-binding protein-like
EH648271	-2.35	0.000320333	LOC111120662	21.4914	12.9004	19.8327	17.1514	21.0018	96.648	2.07e-56	yes	E3 ubiquitin-protein ligase ZNF598-like
EH648306	2.36	0.002347	LOC111123830	41.7247	36.8177	52.3848	57.0512	64.7918	96.429	7.17e-09	yes	ring-infected erythrocyte surface antigen-like
EH648333	-3.07	0.00196	LOC111129879	5.1221	7.26486	7.82432	5.0488	6.346	98.98	1.05e-125	yes	#N/A
EH648368	-3.4	0.0080255	LOC111131578	18.9553	18.5557	26.1704	21.3675	18.7812	100	2.6e-96	yes	F-box only protein 48-like
EH648373	3.21667	0.00819633	LOC111100512	205.685	201.518	249.387	152.034	229.655	99.355	5.64e-113	yes	#N/A
EH648413	-2.94	0.001397	LOC111119707	10.7624	10.7962	13.579	10.9789	9.96848	97.59	1.63e-82	yes	microsomal triglyceride transfer protein large subunit-like
EH648421	-3.24	0.001863	LOC111121554	7.99463	7.59186	11.3739	8.1038	8.59143	99.398	4.75e-125	yes	E3 ubiquitin-protein ligase RNF170-like
EH648501	3.03	0.023691	LOC111116688	20.3054	18.8884	22.6391	18.8818	18.3326	99.038	2.84e-67	yes	E3 ubiquitin-protein ligase TRIM36-like
EH648531	-3.31333	0.0134757	LOC111122340	9.29667	8.70933	10.1092	12.0847	7.59034	95.302	8.67e-101	yes	#N/A
EH648533	-2.435	0.0094865	LOC111108728	30.5893	34.9252	32.9543	23.0104	30.5925	97.927	3e-132	yes	NACHT
EH648559	2.38	0.015799	LOC111125248	3.72132	6.24226	7.30238	4.53317	8.42923	97.222	1.04e-16	yes	lymphocyte-specific helicase-like
EH648587	-3.44	0.014344	LOC111119658	14.8825	15.2014	24.0225	18.672	21.9086	100	7.63e-153	yes	#N/A
EH648603	4.34333	0.00726667	LOC111136590	121.504	312.933	57.5199	100.402	59.5063	100	3.69e-71	yes	sarcoplasmic calcium-binding protein-like
EH648611	-2.80667	0.004179	LOC111103812	116.765	95.2387	95.8567	90.514	115.038	99.065	7.4e-69	yes	importin subunit alpha-7-like
EH648643	2.84333	0.019228	LOC111124658	108.382	103.413	114.753	59.4201	120.313	90.23	8.51e-38	yes	#N/A
EH648695	-3.37667	0.00443833	LOC111109650	96.1552	155.667	103.75	89.1152	84.9853	90.96	9.9e-58	yes	#N/A
EH648713	-3	0.003691	LOC111124719	36.6297	32.8749	36.2822	43.0116	35.7408	100	7.21e-37	yes	#N/A
EH648731	7.14333	0.03887	LOC111116460	4.50694	3.3834	1.91841	2.28893	6.32944	98.611	8.95e-45	yes	#N/A
EH648777	-2.91	0.000397	LOC111130607	2.71835	2.61128	3.27387	2.91934	1.74944	95.833	2.33e-90	yes	thyroid adenoma-associated protein homolog
EH648796	-2.48	0.001459	LOC111118984	11.4017	12.1696	11.0333	8.60473	10.0435	100	1.75e-105	yes	ubiquitin-conjugating enzyme E2 W-like
EH648823	-3.00333	0.00984833	LOC111111579	50.4361	28.0821	48.6925	44.1858	46.8422	100	3.23e-52	yes	RNA polymerase II elongation factor ELL-like
EH648855	-3.10667	0.013606	LOC111109268	28.2438	10.9441	25.2074	36.3879	33.6393	99.07	6.6e-155	yes	E3 ubiquitin-protein ligase TRIM36-like
EH648862	3.265	0.027367	LOC111137963	27.1894	36.0205	22.2611	21.6311	21.7969	100	2.07e-40	yes	ribosomal protein 63
EH648956	2.94667	0.001022	LOC111118640	139.403	234.918	166.084	164.039	149.367	98.582	3.5e-102	yes	NADH dehydrogenase [ubiquinone] iron-sulfur protein 6
EH648964	3.09667	0.0351947	LOC111111461	258.881	258.457	202.566	348.171	228.792	100	1.28e-49	yes	#N/A
EH648975	-2.81	0.001879	LOC111130062	7.71571	6.63644	8.23667	17.9014	7.94047	100	3.39e-50	yes	limbic system-associated membrane protein-like
EH648988	4.73667	0.00432667	LOC111122926	14.6467	15.8777	19.818	36.9968	14.8441	100	1.75e-113	yes	fibrinogen C domain-containing protein 1-like
EH648992	2.92	0.0253963	LOC111133699	1.80448	1.67408	6.02049	1.94884	8.99879	98.925	8.85e-61	yes	#N/A
EH648995	-3.68	0.008163	LOC111120950	10.1303	9.07407	12.7317	11.9328	14.3668	95.238	1.68e-50	yes	#N/A
EH649022	4.98333	0.028481	LOC111112352	0.267805	0	0.376521	0	0.151805	100	8.09e-08	yes	loricrin-like
EH649073	-3.17333	0.0330013	LOC111137463	64.9818	67.2244	79.1327	93.5336	68.4041	97.5	1.76e-31	yes	#N/A
EH649119	-2.8	0.001271	LOC111126847	38.3603	30.1618	41.6969	38.8365	40.0906	100	1.9e-121	yes	EF-hand domain-containing family member B-like
EH649152	2.745	0.041132	LOC111109853	0.515925	0.581657	0.294067	0.283813	1.14609	100	2.69e-100	yes	GTPase IMAP family member 4-like
EH649159	-4.46	0.020904	LOC111129323	21.386	17.9242	24.0729	23.6887	24.1803	98.63	6.39e-88	yes	4-coumarate--CoA ligase-like
EH649167	2.95333	0.00294867	LOC111135649	1.18263	0.815411	1.83546	2.24038	0.761784	97.826	1.4e-38	yes	tigger transposable element-derived protein 4-like
EH649185	2.90333	0.00596033	LOC111113162	3.38133	2.87481	5.80648	5.53211	3.8287	99.5	3.51e-124	yes	sodium-dependent glucose transporter 1A-like
EH649231	-3.62	0.00436333	LOC111107815	5.28919	5.05649	9.04655	6.31229	6.49205	97.895	3.21e-130	yes	leucine-rich repeat-containing protein 74A-like
EH649237	2.37	0.013741	LOC111105327	18.7966	20.8091	14.9377	17.6469	18.0377	95.455	7.02e-23	yes	protein GDAP2 homolog
EH649332	-3.74	0.040894	LOC111100638	75.4056	75.6527	99.5421	108.487	111.513	98.958	5.69e-65	yes	selenium-binding protein 1-like
EH649368	-3.65667	0.005632	LOC111123951	33.0281	49.0695	45.3841	39.4314	46.4884	100	1.87e-109	yes	cyclin-G1-like
EH649379	-2.73	0.0182395	LOC111135617	5.04869	4.19673	4.72915	3.31476	3.24096	100	1.7e-81	yes	#N/A
EH649407	4.66	0.00339933	LOC111128979	13.8931	15.4212	28.458	23.8924	29.914	99.375	7.08e-107	yes	nesprin-1-like
EH649411	-3.11333	0.00558067	LOC111126451	13.9715	16.8471	16.6323	25.9866	14.4324	100	1.46e-43	yes	fatty acid hydroxylase domain-containing protein 2-like
FP005488	-3.08	0.008234	LOC111118984	11.4017	12.1696	11.0333	8.60473	10.0435	100	4.49e-107	yes	ubiquitin-conjugating enzyme E2 W-like
CD647200	-3.32333	0.00540167	LOC111133741	41.9432	33.7802	40.8285	38.2515	45.2422	98.605	5.82e-152	no	#N/A
CD648479	-3.23667	0.0215797	LOC111130784	28.3246	29.9315	35.1818	34.2184	29.4631	100	1.3e-53	no	#N/A
CD648487	-3.11333	0.00469967	LOC111135857	68.322	65.1609	64.6114	63.5139	63.4253	99.6	0	no	F-box/WD repeat-containing protein 1A-like
CD648588	-4.22333	0.0137767	LOC111118441	39.8292	37.1071	55.6709	41.7773	53.7164	99.231	2.92e-75	no	#N/A
CD648608	-3.65333	0.000298	LOC111125450	14.1134	10.5368	17.4857	11.3846	16.5254	95.089	1.61e-124	no	neuronal membrane glycoprotein M6-a-like
CD649476	-3.21667	0.00333167	LOC111130396	7.36104	6.90596	8.51694	7.50523	7.76236	100	4.5e-49	no	#N/A
CD650655	-3.66	0.0259043	LOC111112793	9.52447	11.2735	6.69051	12.7817	11.8945	100	5.24e-73	no	probable cytosolic iron-sulfur protein assembly protein CIAO1 homolog
CK240404	3.06	0.000217333	LOC111104785	35.8218	18.7843	26.8743	20.4223	26.0249	100	7.71e-58	no	translocator protein-like
CV087757	-4.17333	0.00184533	LOC111131350	40.1211	41.4449	56.0052	43.9577	59.3898	100	2.73e-52	no	fos-related antigen 2-like
CV133095	-3.01	0.003094	LOC111125352	32.9424	26.4861	36.2379	29.5011	37.1554	95.276	6.59e-137	no	#N/A
EH643877	3.05	0.032126	LOC111106706	5.52456	5.66041	7.21422	6.24114	7.6476	98.684	6.39e-44	no	ATP-binding cassette sub-family A member 3-like
EH644795	-4.12333	0.00474033	LOC111118230	63.5449	65.1509	65.0828	59.2329	56.9771	98.611	2.7e-44	no	adapter molecule Crk-like
EH644916	-3.49667	0.000187333	LOC111120889	138.322	129.093	111.139	125.454	121.307	100	2.31e-84	no	transcription factor SOX-11-like
EH645100	-3.52333	0.004037	LOC111130217	23.5596	22.8453	25.6849	25.4324	23.0316	98.639	2.1e-61	no	#N/A
EH645815	-2.98667	0.00312533	LOC111104225	38.6711	36.1615	52.6997	39.1247	50.548	100	1.5e-62	no	#N/A
EH646343	-2.64333	0.000777	LOC111104783	31.7653	32.9575	43.1918	33.5152	43.1731	100	7.7e-80	no	transcriptional enhancer factor TEF-1-like
EH646453	-3.73333	0.0190383	LOC111119106	14.8117	17.3558	22.068	18.1535	23.7009	98.964	2.77e-130	no	set1/Ash2 histone methyltransferase complex subunit ASH2-like
EH646686	-4.95333	0.000370333	LOC111103226	36.4677	37.546	35.2291	36.6679	31.4293	100	6.61e-102	no	vesicle transport protein SFT2B-like
EH647007	-2.82	0.0312513	LOC111136537	27.077	28.7479	31.51	28.9833	30.6456	100	1.66e-70	no	#N/A
EH647103	-3.46	0.0124333	LOC111124749	33.1133	43.6324	51.4081	40.1151	45.8623	100	8.63e-50	no	#N/A
EH647221	-2.92667	0.005524	LOC111129055	85.8427	91.6467	96.0575	77.3555	96.3791	100	7.49e-86	no	inositol-trisphosphate 3-kinase B-like
EH647425	-2.37	0.0099665	LOC111137982	30.4834	23.6956	33.8845	21.0936	32.7524	100	1.22e-128	no	#N/A
EH647973	-2.77	0.007416	LOC111133023	5.73095	5.3509	5.86252	5.18145	5.12942	98.75	7.2e-49	no	lysosomal amino acid transporter 1 homolog
EH648099	-2.525	0.0063825	LOC111100605	14.5501	13.8949	17.2077	14.4329	16.219	100	2.34e-75	no	#N/A
EH648184	3.00667	0.0305747	LOC111120761	24.2111	16.5492	24.3127	15.0345	23.7467	98.99	1.68e-119	no	caspase recruitment domain-containing protein 11-like
BG624366	-3.78	0.004614	LOC111126578	70.2083	76.8548	69.3198	71.8907	68.3884	99	7.92e-65	no	short coiled-coil protein B-like
CD526746	-2.998	0.0328014	LOC111117916	8.39771	6.22054	10.1742	6.37857	9.43843	99.425	9.61e-122	no	toll-like receptor 13
CD646450	-2.78	0.011001	LOC111131500	19.2333	21.7312	22.4671	22.5522	23.8651	100	1.35e-56	no	G2/mitotic-specific cyclin-B-like
CD648586	3.39	0.028307	LOC111131751	50.8648	54.8544	68.1764	54.6701	66.28	98.837	7.95e-168	no	zinc finger protein 318-like
CD649060	-2.7	0.014523	LOC111122806	14.7769	15.7143	17.504	15.7979	16.1185	99.623	4.35e-154	no	voltage-dependent L-type calcium channel subunit beta-1-like
CV087125	-2.62	0.001859	LOC111105310	10.7714	12.9989	11.0387	12.9614	11.0045	100	6.57e-79	no	#N/A
CV132251	2.69	0.003617	LOC111114893	26.8429	27.4627	30.6865	30.0649	32.4611	100	1.79e-69	no	ATP-dependent RNA helicase DHX8-like
EH644271	-2.99667	0.00258	LOC111110831	24.0311	31.8412	33.6336	28.5993	36.8188	98.81	6.21e-124	no	#N/A
EH644974	-3.07667	0.002407	LOC111118267	33.6745	30.931	32.6238	32.404	34.52	99.038	1.41e-73	no	ubiquitin-conjugating enzyme E2 D2B-like
EH645018	-3.28	0.00474433	LOC111115532	31.3061	25.7219	22.8108	24.904	24.4791	100	4.59e-58	no	acyl-CoA-binding protein-like
EH645216	-3.39	0.018029	LOC111125131	45.514	39.6971	34.8398	43.0791	38.2138	100	1.96e-99	no	vesicle-associated membrane protein 7-like
EH645652	-5.04	0.00947733	LOC111118971	67.1375	73.8457	54.6519	65.9475	56.4705	99.083	4.09e-71	no	AP-1 complex subunit mu-1
EH645735	-3.28667	0.00365033	LOC111126200	5.31493	8.87281	9.70277	8.38471	8.25303	98.701	7.79e-48	no	dopamine D2-like receptor
EH645823	-2.74	0.007363	LOC111119905	207.528	240.332	196.076	213.213	201.609	100	1.34e-93	no	#N/A
EH647286	-2.895	0.002678	LOC111124793	26.2402	26.0288	25.1584	28.7619	22.7187	100	1.56e-91	no	NEDD4 family-interacting protein 1-like
EH647582	-3.44333	0.00123967	LOC111110830	27.563	25.8684	30.4053	28.2824	32.6675	100	1.66e-50	no	#N/A
EH647698	-2.63	0.001458	LOC111125241	91.0776	84.6736	72.9352	86.7549	76.0919	99.265	5.8e-86	no	serine/threonine-protein phosphatase 2A 65 kDa regulatory subunit A alpha isoform-like
EH648627	-2.53	0.0173455	LOC111124662	32.2346	44.4089	37.0623	42.2326	40.0584	100	8.86e-37	no	exocyst complex component 1-like
EH648889	-3.9	0.006605	LOC111135445	43.5196	42.721	41.774	45.0409	46.5434	100	2.6e-128	no	polyhomeotic-like protein 1
CD526709	3.03	0.027228	LOC111131662	1717.85	1627.09	1675.64	1389.65	1837.96	99.242	3.76e-82	no	ubiquitin-like protein FUBI
CD646806	2.56	0.002313	LOC111125552	289.683	207.325	194.089	226.695	171.98	100	2.28e-72	no	#N/A
CD647160	2.71	0.00322867	LOC111104058	10.9839	11.5311	8.74567	9.82947	9.99696	98.701	2.81e-170	no	ribosomal biogenesis protein LAS1L-like
CD647578	2.52	0.0030405	LOC111128719	157.853	150.197	144.09	169.826	135.414	100	1.01e-75	no	#N/A
CD647941	-2.60333	0.00237533	LOC111115965	184.72	209.166	237.512	208.336	227.562	99.39	9.41e-118	no	skeletal aspartic acid-rich protein 2-like
CD649103	2.46	0.000967	LOC111134187	17.4058	20.9768	20.426	20.4853	21.1193	100	2.6e-94	no	zinc finger HIT domain-containing protein 1-like
CV088086	2.385	0.0030935	LOC111101057	220.78	188.054	224.8	174.457	251.838	100	3.37e-37	no	nuclear migration protein nudC-like
CV087575	-2.52	0.001522	LOC111128450	31.1327	26.5854	35.9211	25.5207	38.3153	98.765	3.23e-52	no	dimethylaniline monooxygenase [N-oxide-forming] 2-like
CV089314	2.43	0.002249	LOC111136425	4056.77	5954	4766.07	5346.89	4674.86	99.301	1.91e-82	no	60S ribosomal protein L26-like
CV132485	2.44667	0.00301367	LOC111129852	91.9275	90.8668	99.0958	87.0809	97.6603	98.901	2.99e-51	no	transcriptional repressor p66-beta-like
EH644245	-4.75	0.00586933	LOC111122244	35.4635	31.9082	32.2525	29.0945	30.4394	100	3.93e-86	no	probable lysosomal cobalamin transporter
EH644314	-2.66	0.002912	LOC111135933	29.9037	28.5312	31.0118	31.8489	35.2789	95.349	1.29e-75	no	#N/A
EH644620	2.625	0.0003705	LOC111111326	78.1084	67.2024	48.0485	72.2693	44.5865	100	3.66e-76	no	#N/A
EH644695	-2.755	0.0067275	LOC111136180	35.1218	34.7966	39.7191	37.9992	40.7695	100	1.05e-50	no	type 2 phosphatidylinositol 4
EH645050	3.96667	0.00234933	LOC111129339	37.5852	36.6726	41.6765	36.6128	42.7912	100	4.55e-71	no	#N/A
EH645468	-4.31333	0.0270973	LOC111120961	374.433	370.663	327.445	443.691	340.763	100	4.02e-69	no	transmembrane protein 178B-like
EH645592	-2.69	0.004394	LOC111123128	36.6819	33.8304	40.8332	33.0791	39.1813	99.515	1.48e-146	no	ras-specific guanine nucleotide-releasing factor RalGPS1-like
EH645754	-4.9	0.0197937	LOC111119517	117.736	114.761	115.729	118.818	121.57	98.969	8.25e-136	no	#N/A
EH646182	3.47667	0.000810333	LOC111121515	117.244	121.386	94.7915	109.061	100.597	98.851	2.76e-58	no	NADH dehydrogenase [ubiquinone] 1 beta subcomplex subunit 7-like
EH646377	2.54	0.000431667	LOC111136313	61.0163	67.8314	55.816	63.7696	58.561	100	7.23e-46	no	#N/A
EH647076	-2.61667	0.00562633	LOC111118990	174.445	158.751	178.774	158.842	164.873	100	2.85e-61	no	polypyrimidine tract-binding protein 1-like
EH647477	2.43	0.004617	LOC111125808	105.032	100.987	107.611	102.281	100.961	100	6.88e-47	no	proteoglycan 4-like
