# Supplementary material for: Transcriptomic Response to Perkinsus marinus in Two Crassostrea Oysters Reveals Evolutionary Dynamics of Host-Parasite Interactions
Source: Front Genet. 2021 Dec 3;12:795706. doi: 10.3389/fgene.2021.795706 (PMC8678459; doi:10.3389/fgene.2021.795706)
Supplement: Supplementary file 7 [file Table4.XLSX]

## Sheet: Sheet1
Table S4. Concordance between genes differentially expressed in response to P. marinus identified in this study and Proestou and Sullian (2020). Genes in bold are DEGs in both studies.
Proestou & Sullivan 2020*	log2FoldChange	padj	Sequence.Description	This study*	V0	VC1	VC2	VD1	VD2	IPR
LOC111099064	-4.5236	7.10153e-08	poly(U)-specific endoribonuclease isoform X2	LOC111099064	12.5601	9.16448	13.2078	72.5487	11.0895	IPR001212; Somatomedin B domainIPR018998; Endoribonuclease XendoU
LOC111099595	6.97658	2.93188e-09	PDZ and LIM domain protein 7	LOC111099595	0	14.0794	3.09552	0	14.6527
LOC111100471	6.45447	0.0271752	putative inhibitor of apoptosis	LOC111100471	7.03701	1.55411	4.08152	0.95529	2.53845	IPR001370; BIR repeatIPR001841; Zinc finger, RING-type
LOC111100527	7.16708	0.0105273	uncharacterized protein LOC111100527	LOC111100527	4.5691	11.1093	7.23286	2.5581	8.96997	IPR024810; Mab-21 domain
LOC111100633	0.00187596	0.0149309	putative inhibitor of apoptosis	LOC111100633	107.397	90.0183	132.917	21.5741	147.914	IPR001370; BIR repeatIPR001841; Zinc finger, RING-typeIPR013083; Zinc finger, RING/FYVE/PHD-type
LOC111100843	9.55003	6.63541e-07	Tripartite motif-containing protein 2	LOC111100843	0.763218	2.31875	6.15656	7.27648	7.56756	IPR000315; B-box-type zinc fingerIPR011042; Six-bladed beta-propeller, TolB-like
LOC111101370	-0.0370098	5.45111e-07	uncharacterized protein LOC111101370 isoform X2	LOC111101370	16.0719	0.175626	10.4227	4.97425	1.18135
LOC111103270	13.72	2.43751e-17	baculoviral IAP repeat-containing protein 3-like isoform X2	LOC111103270	59.1752	83.1612	82.3827	101.849	75.9334	IPR001370; BIR repeatIPR001841; Zinc finger, RING-typeIPR013083; Zinc finger, RING/FYVE/PHD-type
LOC111104250	0.10919	0.0483482	SCO-spondin-like isoform X3	LOC111104250	337.517	638.975	1024.74	200.978	1120.9	IPR000884; Thrombospondin type-1 (TSP1) repeat
LOC111104525	-0.00174245	0.0080189	uncharacterized protein LOC111104525	LOC111104525	1.45182	4.8285	10.0122	0.988843	6.02251	IPR009003; Peptidase S1, PA clan
LOC111104612	-0.00115305	0.0271548	collagen alpha-2(VIII) chain	LOC111104612	0	46.0618	22.4538	12.4086	54.5278	IPR001073; C1q domainIPR008983; Tumour necrosis factor-like domain
LOC111104797	4.72232	0.0069298	basic salivary proline-rich protein 2-like	LOC111104797	29.7996	27.1102	2.74544	86.8352	8.04634
LOC111106038	3.29174	0.010035	uncharacterized protein LOC111106038	LOC111106038	250.106	187.341	268.657	498.268	338.728	IPR031569; Apextrin, C-terminal domain
LOC111106874	-0.0227277	0.00015082	serine/threonine-protein phosphatase 6 regulatory ankyrin repeat subunit B-like isoform X1	LOC111106874	11.2107	1.05082	10.8478	7.76458	4.50573	IPR002110; Ankyrin repeatIPR020683; Ankyrin repeat-containing domainIPR027417; P-loop containing nucleoside triphosphate hydrolase
LOC111108097	6.1967	0.0454269	ryncolin-4 isoform X2	LOC111108097	21.2149	18.0874	10.098	0	16.732	IPR002181; Fibrinogen, alpha/beta/gamma chain, C-terminal globular domainIPR014715; Fibrinogen, alpha/beta/gamma chain, C-terminal globular, subdomain 2IPR014716; Fibrinogen, alpha/beta/gamma chain, C-terminal globular, subdomain 1IPR020837; Fibrinogen, conserved site
LOC111108100	0.161922	0.0452863	ryncolin-4 isoform X2	LOC111108100	72.8308	70.7442	62.2393	63.445	81.6188	IPR002181; Fibrinogen, alpha/beta/gamma chain, C-terminal globular domainIPR014715; Fibrinogen, alpha/beta/gamma chain, C-terminal globular, subdomain 2IPR014716; Fibrinogen, alpha/beta/gamma chain, C-terminal globular, subdomain 1
LOC111108588	4.02143	0.0334917	apextrin-like protein	LOC111108588	27.449	82.6928	98.5373	50.0038	109.54	IPR031569; Apextrin, C-terminal domain
LOC111109688	-0.000898774	0.0168107	complement C1q-like protein 3	LOC111109688	7.49262	5.12914	7.29411	31.8656	9.55543	IPR001073; C1q domainIPR008983; Tumour necrosis factor-like domain
LOC111111879	-0.150668	0.0187192	cAMP-responsive element modulator-like isoform X1	LOC111111879	26.6824	5.42231	9.80707	14.899	11.2309	IPR001128; Cytochrome P450IPR002401; Cytochrome P450, E-class, group IIPR017972; Cytochrome P450, conserved site
LOC111115493	0.129783	0.0457469	complement C1q tumor necrosis factor-related protein 2-like	LOC111115493	14.7689	10.107	9.78041	4.19528	3.69172	IPR001073; C1q domainIPR008983; Tumour necrosis factor-like domain
LOC111119512	-0.0532629	0.0199981	heat shock protein 70	LOC111119512	8.31039	2.52359	12.2031	3.43666	35.5791	IPR013126; Heat shock protein 70 familyIPR018181; Heat shock protein 70, conserved siteIPR029047; Heat shock protein 70kD, peptide-binding domainIPR029048; Heat shock protein 70kD, C-terminal domain
LOC111120666	-0.149517	0.0420095	glutathione peroxidase-like isoform X2	LOC111120666	28.0539	23.0626	43.7894	34.4997	37.6154	IPR000889; Glutathione peroxidaseIPR012336; Thioredoxin-like foldIPR029759; Glutathione peroxidase active siteIPR029760; Glutathione peroxidase conserved site
LOC111121029	-0.13779	0.00483186	TNF receptor-associated factor 6-like isoform X2	LOC111121029	4.4109	9.77301	9.10197	4.11731	8.13747	IPR001293; Zinc finger, TRAF-typeIPR001841; Zinc finger, RING-typeIPR008974; TRAF-likeIPR013083; Zinc finger, RING/FYVE/PHD-typeIPR013323; SIAH-type domainIPR017907; Zinc finger, RING-type, conserved siteIPR018957; Zinc finger, C3HC4 RING-type
LOC111121115	-2.17404	0.00139796	probable alpha-ketoglutarate-dependent hypophosphite dioxygenase	LOC111121115	44.3437	19.8104	8.11659	52.4629	18.9583	IPR008775; Phytanoyl-CoA dioxygenase
LOC111122255	-2.0452	0.0245844	probable alpha-ketoglutarate-dependent hypophosphite dioxygenase	LOC111122255	76.1066	20.6161	16.9094	65.4408	30.3596	IPR008775; Phytanoyl-CoA dioxygenase
LOC111123459	-0.0319369	0.0446252	Suppressor of cytokine signaling 7	LOC111123459	10.4783	13.5025	8.99914	6.32499	9.68819	IPR000980; SH2 domainIPR001496; SOCS box domainIPR028421; Suppressor of cytokine signalling 6
LOC111124729	-0.00115754	0.0406707	TNF receptor-associated factor 6-like isoform X2	LOC111124729	44.419	45.0725	37.9825	55.0415	52.2968	IPR001293; Zinc finger, TRAF-typeIPR001841; Zinc finger, RING-typeIPR002083; MATH/TRAF domainIPR003613; U box domainIPR006642; Zinc finger, Rad18-type putativeIPR008974; TRAF-likeIPR012227; TNF receptor-associated factor TRAF
LOC111125567	-0.0182757	0.00799641	anoctamin-5-like isoform X1	LOC111125567	6.63666	4.28451	7.78837	14.0002	10.6066	IPR007632; AnoctaminIPR032394; Anoctamin, dimerisation domain
LOC111126037	-3.38636	6.04e-05	extended synaptotagmin-2-like isoform X7	LOC111126037	5.47293	2.20792	3.85902	9.81903	7.42576	IPR000276; G protein-coupled receptor, rhodopsin-likeIPR017452; GPCR, rhodopsin-like, 7TM
LOC111126923	-0.00124101	0.00101793	zinc metalloproteinase nas-38-like isoform X2	LOC111126923	28.1154	26.2534	32.496	58.1514	36.2078	IPR000859; CUB domain
LOC111127895	3.84984	0.00362892	uncharacterized protein LOC111127895 isoform X2	LOC111127895	1347.74	345.896	187.91	1508.28	256.035
LOC111128083	2.06035	0.0327819	uncharacterized protein LOC111128083	LOC111128083	2915.28	2642.8	1500.13	4901.55	1780.24
LOC111128494	0.00151464	0.0390646	Legumain	LOC111128494	29.6813	132.626	7.87392	77.7517	36.9662	IPR001096; Peptidase C13, legumain
LOC111128753	2.222	0.000556304	pyrroline-5-carboxylate reductase 2	LOC111128753	87.9022	41.933	232.463	36.4659	62.914	IPR000304; Pyrroline-5-carboxylate reductaseIPR008927; 6-phosphogluconate dehydrogenase C-terminal domain-likeIPR016040; NAD(P)-binding domainIPR028939; Pyrroline-5-carboxylate reductase, catalytic, N-terminalIPR029036; Pyrroline-5-carboxylate reductase, dimerisation domain
LOC111129365	-0.00125586	0.0447156	baculoviral IAP repeat-containing protein 6-like isoform X4	LOC111129365	10.4191	8.82278	12.2034	11.0465	12.178	IPR000608; Ubiquitin-conjugating enzyme E2IPR001370; BIR repeatIPR015943; WD40/YVTN repeat-like-containing domainIPR016135; Ubiquitin-conjugating enzyme/RWD-likeIPR017986; WD40-repeat-containing domainIPR022103; Baculoviral IAP repeat-containing protein 6
LOC111130369	-1.36162	0.0220601	Src kinase-associated phosphoprotein 2-A	LOC111130369	17.4127	14.5247	26.3552	9.27142	24.7062	IPR001315; CARD domainIPR011029; Death-like domain
LOC111133621	1.44624	0.0478832	macrophage migration inhibitory factor-like	LOC111133621	37.8195	62.5214	33.0604	39.7985	32.3177	IPR001398; Macrophage migration inhibitory factorIPR014347; Tautomerase/MIF superfamily
LOC111134931	-4.90709	0.0244695	tripartite motif-containing protein 3-like	LOC111134931	13.6198	7.76129	23.4319	24.809	28.5872	IPR000315; B-box-type zinc fingerIPR011042; Six-bladed beta-propeller, TolB-like
LOC111135695	-1.8094	0.0446262	TNF receptor-associated factor 4-like isoform X1	LOC111135695	34.2385	17.1732	41.5655	38.4263	42.3491	IPR001293; Zinc finger, TRAF-typeIPR001841; Zinc finger, RING-typeIPR002083; MATH/TRAF domainIPR008974; TRAF-likeIPR013083; Zinc finger, RING/FYVE/PHD-typeIPR013323; SIAH-type domainIPR017907; Zinc finger, RING-type, conserved site
LOC111099079	-0.982491	0.016814	speckle targeted PIP5K1A-regulated poly(A) polymerase	LOC111099155	33.4935	33.0781	53.0295	41.7509	46.4488	IPR001309; Peptidase C14, p20 domainIPR001315; CARD domainIPR002138; Peptidase C14, caspase non-catalytic subunit p10IPR011029; Death-like domainIPR015917; Peptidase C14A, homology domainIPR029030; Caspase-like domain
LOC111099119	-1.86142	0.0141412	uncharacterized protein LOC111099119	LOC111099526	1.58482	3.09789	3.9789	12.8012	5.13672	IPR027417; P-loop containing nucleoside triphosphate hydrolase
LOC111099125	0.00746694	0.0130723	uncharacterized protein LOC111099125 isoform X1	LOC111099649	2.0819	5.37696	5.39127	1.84581	5.19947
LOC111099147	-0.0665108	0.029221	multiple epidermal growth factor-like domains protein 10 isoform X1	LOC111099726	9.00314	5.07291	10.7967	0.893818	11.255
LOC111099157	7.2682	0.0165233	rap1 GTPase-activating protein 1-like isoform X1	LOC111099740	13.8616	19.07	14.7028	6.63157	12.8651	IPR002659; Glycosyl transferase, family 31
LOC111099172	-1.907	0.0183057	Blastula protease 10	LOC111099810	14.5838	13.3028	20.1331	49.1508	39.0198
LOC111099194	-1.56903	0.0346513	uncharacterized protein LOC111099194 isoform X9	LOC111099927	180.193	95.4435	56.5173	29.2564	57.8022	IPR010255; Haem peroxidaseIPR019791; Haem peroxidase, animal
LOC111099206	1.56389	0.0314077	ciliary-associated calcium-binding coiled-coil protein 1 isoform X1	LOC111099973	17.9403	47.019	25.3761	46.6358	54.9777	IPR000742; EGF-like domainIPR001846; von Willebrand factor, type D domainIPR013032; EGF-like, conserved site
LOC111099217	7.47631	0.00662451	chitinase domain-containing protein 1 isoform X1	LOC111100026	9.6875	13.3404	7.25509	3.73306	13.512	IPR000855; Peptidase C5, adenainIPR003653; Ulp1 protease family, C-terminal catalytic domain
LOC111099222	2.23388	0.00325606	multiple epidermal growth factor-like domains protein 6 isoform X1	LOC111100030	7.19101	1.48437	4.73987	0.862471	0.955765
LOC111099375	-0.00806922	0.0462931	RAD9, HUS1, RAD1-interacting nuclear orphan protein 1-like	LOC111100057	0.411805	0.828511	1.67001	8.37456	2.50654
LOC111099426	-1.0777	0.0224631	AT-rich interactive domain-containing protein 5B-like isoform X1	LOC111100061	0	13.5652	0	4.95019	5.16913
LOC111099458	-0.0118094	0.000445304	serine/arginine repetitive matrix protein 2-like isoform X1	LOC111100079	3.5208	3.06251	3.10581	9.69547	6.17252	IPR003598; Immunoglobulin subtype 2IPR003599; Immunoglobulin subtypeIPR003961; Fibronectin type IIIIPR007110; Immunoglobulin-like domainIPR013162; CD80-like, immunoglobulin C2-setIPR013783; Immunoglobulin-like fold
LOC111099483	-2.68274	0.00272331	disks large homolog 1-like isoform X4	LOC111100091	11.5935	3.46843	27.8442	53.1681	30.6641
LOC111099486	0.00184182	0.01474	membrane-associated guanylate kinase, WW and PDZ domain-containing protein 3 isoform X12	LOC111100133	14.7872	40.8443	25.6029	14.8203	23.2829	IPR007593; CD225/Dispanin family
LOC111099496	-0.0189777	0.0446535	probable hydrolase PNKD	LOC111100146	2.40364	3.73081	5.08483	1.69075	3.46923	IPR024810; Mab-21 domain
LOC111099504	-0.0191481	1.97116e-05	RNA-binding protein EWS-like isoform X4	LOC111100324	13.0796	6.31474	7.66367	23.7682	15.7297	IPR000595; Cyclic nucleotide-binding domainIPR027417; P-loop containing nucleoside triphosphate hydrolase
LOC111099513	-0.0822562	0.031863	protein draper-like	LOC111100408	55.6653	44.2364	61.2773	57.1249	50.9149	IPR001370; BIR repeatIPR001841; Zinc finger, RING-typeIPR013083; Zinc finger, RING/FYVE/PHD-type
LOC111099583	-0.0112405	0.000145192	uncharacterized protein LOC111099583	LOC111100432	8.61627	14.3074	6.84373	11.5607	12.8805	IPR001370; BIR repeat
LOC111099603	-0.051457	0.000713473	vacuolar protein sorting-associated protein 13A isoform X1	LOC111100443	11.0575	12.2674	18.3692	17.6008	15.7519	IPR001370; BIR repeatIPR001841; Zinc finger, RING-typeIPR013083; Zinc finger, RING/FYVE/PHD-type
LOC111099606	-0.0432048	0.000456095	putative Chitinase A1	LOC111100525	5.90242	12.1725	11.493	3.94741	10.1532	IPR011990; Tetratricopeptide-like helical domainIPR024810; Mab-21 domain
LOC111099614	-0.0116918	1.74e-05	translation initiation factor eIF-2B subunit delta	LOC111100563	59.3792	51.2316	80.8925	68.5112	85.2959	IPR001304; C-type lectinIPR016186; C-type lectin-likeIPR016187; C-type lectin foldIPR018378; C-type lectin, conserved site
LOC111099692	-0.282526	0.0323085	leucine-rich repeat and calponin homology domain-containing protein 2-like isoform X9	LOC111100614	27.419	43.9801	19.8936	18.0829	23.4438	IPR007007; Ninjurin
LOC111099746	9.46619	1.32924e-05	multidrug resistance-associated protein 5 isoform X1	LOC111100629	6.61207	6.22988	10.3075	10.9254	10.7728	IPR000479; Cation-independent mannose-6-phosphate receptorIPR009011; Mannose-6-phosphate receptor binding domain
LOC111099776	1.80319	0.0304049	tektin-2-like	LOC111100755	4.93194	10.7763	3.25914	1.66837	4.8821
LOC111099910	-0.0252387	0.0452132	RNA-binding protein EWS-like isoform X4	LOC111100780	4.33543	1.02799	10.9782	6.09526	6.63416
LOC111099931	3.54628	0.000620238	uncharacterized protein LOC111099931	LOC111100800	3.09415	1.09442	0.578732	5.0308	0.982661
LOC111099980	-0.114344	0.00924345	protein phosphatase 1 regulatory subunit 12A-like isoform X7	LOC111100804	5.03167	3.7446	9.23119	2.91891	7.79602	IPR000757; Glycoside hydrolase family 16IPR013320; Concanavalin A-like lectin/glucanase domain
LOC111099993	0.0237046	0.00077195	uncharacterized protein LOC111099993 isoform X1	LOC111100840	53.5789	6.33773	48.7848	43.0175	36.6115
LOC111099995	-0.00931858	0.00244921	acetyl-CoA carboxylase-like isoform X1	LOC111100904	25.5542	17.2378	16.9749	22.5494	30.1586	IPR001650; Helicase, C-terminalIPR006162; Phosphopantetheine attachment siteIPR011545; DEAD/DEAH box helicase domainIPR014001; Helicase superfamily 1/2, ATP-binding domainIPR021673; C-terminal domain of RIG-IIPR027417; P-loop containing nucleoside triphosphate hydrolaseIPR031964; Caspase recruitment domain
LOC111100020	-0.0361305	5.78516e-05	GTPase IMAP family member 4-like	LOC111100907	0.459696	7.87197	1.9785	1.97316	2.99745	IPR000742; EGF-like domainIPR008979; Galactose-binding domain-like
LOC111100064	-0.121133	0.0459007	ankyrin-3-like isoform X1	LOC111101018	36.814	35.2611	19.6136	27.1278	32.1867	IPR001370; BIR repeatIPR001841; Zinc finger, RING-type
LOC111100086	1.39108	0.0425829	uncharacterized protein LOC111100086	LOC111101070	14.1922	65.9116	20.8942	22.1694	22.3129	IPR003656; Zinc finger, BED-type
LOC111100116	4.18321	0.00880899	uncharacterized protein LOC111100116	LOC111101136	8.57854	11.6893	7.42695	22.5561	2.36363	IPR002502; N-acetylmuramoyl-L-alanine amidase domainIPR006619; Peptidoglycan recognition protein family domain, metazoa/bacteriaIPR015510; Peptidoglycan recognition protein
LOC111100170	8.09644	1.12202e-06	PDZ and LIM domain protein 7	LOC111101163	14.9148	6.44793	36.1702	147.68	86.4749
LOC111100227	-2.36278	0.00279228	3-demethylubiquinone-9 3-methyltransferase	LOC111101179	7.87924	6.5898	8.59802	12.7769	10.1648	IPR000315; B-box-type zinc fingerIPR011042; Six-bladed beta-propeller, TolB-like
LOC111100230	-1.01922	0.00807921	homeobox protein Nkx-2.5	LOC111101211	38.7523	8.55799	11.8748	12.5809	3.28247	IPR006093; Oxygen oxidoreductase covalent FAD-binding siteIPR006094; FAD linked oxidase, N-terminalIPR012951; Berberine/berberine-likeIPR016166; FAD-binding, type 2IPR016167; FAD-binding, type 2, subdomain 1IPR016169; CO dehydrogenase flavoprotein-like, FAD-binding, subdomain 2
LOC111100231	0.0155769	0.0100137	uncharacterized protein LOC111100231 isoform X2	LOC111101217	2.96638	9.10547	3.27384	2.87511	2.52652
LOC111100277	-0.00313024	0.000231962	diacylglycerol kinase delta-like isoform X1	LOC111101301	4.35467	0	55.147	154.744	160.78
LOC111100285	-0.0117671	0.00546675	proline-rich transmembrane protein 1-like	LOC111101379	3.15779	9.45851	4.0904	3.85906	3.82642	IPR002048; EF-hand domainIPR011992; EF-hand domain pairIPR018247; EF-Hand 1, calcium-binding site
LOC111100307	0.00221468	0.0311808	multiple epidermal growth factor-like domains protein 10 isoform X2	LOC111101418	17.4426	49.0356	26.0733	16.1433	28.4627
LOC111100311	0.00103226	0.000197751	poly [ADP-ribose] polymerase 4-like isoform X1	LOC111101461	18.7133	12.2937	20.3457	3.45013	11.7704	IPR001073; C1q domainIPR008983; Tumour necrosis factor-like domain
LOC111100323	-0.0404538	0.0406707	deformed epidermal autoregulatory factor 1 homolog	LOC111101491	94.371	63.813	65.6107	26.9664	38.4046	IPR010255; Haem peroxidaseIPR019791; Haem peroxidase, animal
LOC111100362	0.0332997	3.01388e-05	Putative 1-aminocyclopropane-1-carboxylate deaminase	LOC111101544	16.8216	0.435963	0.577256	1.53672	3.99145	IPR003582; ShKT domainIPR008969; Carboxypeptidase-like, regulatory domainIPR014766; Carboxypeptidase, regulatory domain
LOC111100380	-0.0326398	1.47005e-06	protein timeless-like	LOC111101612	9.43579	10.9698	23.0585	3.58445	6.66836	IPR012337; Ribonuclease H-like domain
LOC111100392	-1.94717	0.0338495	putative glutamate synthase [NADPH]	LOC111101689	4.47498	2.06779	1.58658	1.82815	2.89877	IPR001370; BIR repeatIPR001841; Zinc finger, RING-type
LOC111100398	-7.12555	0.00119881	putative glutamate synthase [NADPH]	LOC111101753	1.66957	7.38605	3.0307	2.31171	3.24853	IPR002172; Low-density lipoprotein (LDL) receptor class A repeatIPR003598; Immunoglobulin subtype 2IPR003599; Immunoglobulin subtypeIPR007110; Immunoglobulin-like domainIPR013098; Immunoglobulin I-setIPR013783; Immunoglobulin-like foldIPR023415; Low-density lipoprotein (LDL) receptor class A, conserved site
LOC111100399	-0.0439118	0.00344427	E3 ubiquitin-protein ligase XIAP	LOC111101759	17.4593	4.16126	15.6073	26.6381	14.7337
LOC111100411	-0.0115521	0.0167694	poly(rC)-binding protein 3-like isoform X1	LOC111101775	22.7322	36.8174	30.2423	21.2828	29.0334	IPR002502; N-acetylmuramoyl-L-alanine amidase domainIPR006619; Peptidoglycan recognition protein family domain, metazoa/bacteriaIPR015510; Peptidoglycan recognition protein
LOC111100426	8.00964	0.00716582	far upstream element-binding protein 1-like isoform X2	LOC111101781	2.86674	2.74856	5.00937	8.37099	6.1665	IPR000315; B-box-type zinc fingerIPR011042; Six-bladed beta-propeller, TolB-likeIPR013017; NHL repeat, subgroup
LOC111100438	-1.81238	0.0244934	uncharacterized protein LOC111100438	LOC111101829	4.2684	1.79933	5.81717	8.64392	6.72398
LOC111100506	-0.0325694	0.0192781	uncharacterized protein LOC111100506	LOC111101846	4.73181	3.51331	7.88812	13.4005	13.1748
LOC111100548	-0.15503	5.45111e-07	uncharacterized protein LOC111100548 isoform X2	LOC111101924	3.14595	7.58531	7.53477	3.33822	5.72914	IPR000477; Reverse transcriptase domainIPR001584; Integrase, catalytic coreIPR001878; Zinc finger, CCHC-typeIPR005312; Protein of unknown function DUF1759IPR008042; Retrotransposon, PaoIPR008737; Peptidase aspartic, putativeIPR012337; Ribonuclease H-like domain
LOC111100552	1.88938	0.016814	uncharacterized protein LOC111100552	LOC111101931	2.70428	8.28235	5.86677	5.41816	6.89976	IPR001584; Integrase, catalytic coreIPR002110; Ankyrin repeatIPR012337; Ribonuclease H-like domainIPR020683; Ankyrin repeat-containing domain
LOC111100571	9.23152	0.00113458	zinc finger protein 37 homolog isoform X1	LOC111101985	8.2418	2.65392	22.6399	0.688018	3.51937
LOC111100582	8.25839	0.000203628	lysine-specific demethylase 3B-like isoform X5	LOC111102089	9.25206	6.76404	11.9747	9.15503	11.1959
LOC111100587	-0.0916433	0.0215989	coiled-coil domain-containing protein 186-like isoform X1	LOC111102206	1.64585	10.0102	2.16176	7.88374	6.96421
LOC111100605	1.31318	0.00456984	vicilin-like seed storage protein At2g18540	LOC111102229	3.20417	9.90032	4.35558	3.25858	7.52434	IPR002172; Low-density lipoprotein (LDL) receptor class A repeatIPR003598; Immunoglobulin subtype 2IPR003599; Immunoglobulin subtypeIPR007110; Immunoglobulin-like domainIPR013098; Immunoglobulin I-setIPR013783; Immunoglobulin-like foldIPR023415; Low-density lipoprotein (LDL) receptor class A, conserved site
LOC111100613	-0.139129	0.0274629	ninjurin-1-like isoform X3	LOC111102295	6.84687	6.06027	9.65328	7.36501	8.58513
LOC111100618	-3.43529	0.0114461	ninjurin-1-like	LOC111102299	17.7856	97.58	33.7103	8.44632	28.509
LOC111100638	-4.26464	0.00166664	selenium-binding protein 1 isoform X1	LOC111102541	21.9663	15.9532	11.9353	2.97598	20.9889	IPR001394; Peptidase C19, ubiquitin carboxyl-terminal hydrolaseIPR018200; Ubiquitin specific protease, conserved siteIPR028889; Ubiquitin specific protease domain
LOC111100803	0.176301	0.0418835	uncharacterized protein LOC111100803	LOC111102730	10.6775	0	7.7499	3.28587	1.51212
LOC111100858	0.015424	0.0087773	putative inhibitor of apoptosis	LOC111102920	1.27257	1.0587	0.778445	1.39011	2.29192	IPR000157; Toll/interleukin-1 receptor homology (TIR) domainIPR001611; Leucine-rich repeatIPR003591; Leucine-rich repeat, typical subtypeIPR032675; Leucine-rich repeat domain, L domain-like
LOC111100993	-0.000850516	0.00930672	uncharacterized protein LOC111100993 isoform X3	LOC111102964	5.65286	4.61784	5.24688	3.46543	3.05771	IPR001370; BIR repeat
LOC111101031	-0.0114204	0.016232	inositol polyphosphate 5-phosphatase OCRL-1-like isoform X1	LOC111102966	28.7228	336.457	225.314	76.4596	79.6303
LOC111101071	-1.78501	0.0178761	tripartite motif-containing protein 2-like isoform X3	LOC111102993	7.33551	8.36444	8.26442	5.57727	2.77291	IPR009057; Homeodomain-likeIPR017877; Myb-like domainIPR026753; Nuclear apoptosis-inducing factor 1IPR028002; Myb/SANT-like DNA-binding domain
LOC111101093	-0.0287509	0.0044692	leucine-rich repeat-containing G-protein coupled receptor 4-like	LOC111103057	25.0179	56.8929	26.9809	15.1484	19.3461	IPR006616; DM9 repeatIPR024518; Domain of unknown function DUF3421
LOC111101097	2.30449	0.0460446	CAAX prenyl protease 1 homolog	LOC111103075	2.83211	9.52288	2.57748	3.24065	2.76782	IPR006342; Methyltransferase FkbMIPR029063; S-adenosyl-L-methionine-dependent methyltransferase
LOC111101137	-0.0538365	0.0141294	phosphatidylinositol 4-kinase beta	LOC111103132	2.41386	0.322046	4.26808	6.04725	3.38075	IPR002035; von Willebrand factor, type AIPR002126; CadherinIPR015919; Cadherin-like
LOC111101139	-6.15642	0.003425	zinc finger protein 721 isoform X10	LOC111103151	3.51616	3.20388	6.16558	9.177	5.82203	IPR000152; EGF-type aspartate/asparagine hydroxylation siteIPR000742; EGF-like domainIPR001881; EGF-like calcium-binding domainIPR002035; von Willebrand factor, type AIPR003598; Immunoglobulin subtype 2IPR003599; Immunoglobulin subtypeIPR007110; Immunoglobulin-like domain
LOC111101166	-0.0294404	0.0188268	synaptotagmin-7-like isoform X1	LOC111103155	5.24708	5.1833	7.32262	7.0718	9.5412	IPR001370; BIR repeatIPR001841; Zinc finger, RING-typeIPR013083; Zinc finger, RING/FYVE/PHD-typeIPR015940; Ubiquitin-associated domain
LOC111101168	1.94214	0.00696529	coiled-coil domain-containing protein 39-like	LOC111103381	38.1412	26.2936	45.2377	109.855	36.786
LOC111101173	-0.0156415	0.000373408	proline-rich transmembrane protein 1-like	LOC111103416	11.653	1.3297	9.57152	1.06487	29.5491	IPR002068; Alpha crystallin/Hsp20 domainIPR008978; HSP20-like chaperone
LOC111101175	-0.0178903	0.0212628	proline-rich transmembrane protein 1-like	LOC111103427	115.22	87.6654	110.622	111.231	125.896	IPR001370; BIR repeat
LOC111101233	-0.000881125	0.00370264	glutamate [NMDA] receptor subunit 1-like isoform X1	LOC111103610	30.1979	2.49643	4.91105	13.6117	18.922
LOC111101249	0.0131389	0.00760797	inositol polyphosphate 5-phosphatase OCRL-1-like isoform X1	LOC111103694	1.60551	3.3296	8.02806	2.52868	2.4174
LOC111101316	-2.37093	0.000941389	uncharacterized protein LOC111101316	LOC111103770	0	3.92228	7.96333	1.67079	1.71002
LOC111101465	0.00639193	0.0267595	chymotrypsin-like elastase family member 2A	LOC111103816	25.3855	15.1704	28.3246	18.492	23.1281	IPR001370; BIR repeatIPR001841; Zinc finger, RING-type
LOC111101608	0.124139	0.0423626	uncharacterized protein LOC111101608	LOC111103982	27.5984	25.6869	31.8158	19.8147	25.6222	IPR001370; BIR repeatIPR001841; Zinc finger, RING-type
LOC111101660	3.80425	0.0185383	Tetratricopeptide repeat protein 38	LOC111103999	8.50377	1.446	11.3363	23.0377	1.97666	IPR003961; Fibronectin type IIIIPR013032; EGF-like, conserved siteIPR013783; Immunoglobulin-like fold
LOC111101695	-0.0369516	0.019565	uncharacterized protein LOC111101695 isoform X1	LOC111104000	9.62062	4.93203	19.9672	18.8673	6.32113	IPR000152; EGF-type aspartate/asparagine hydroxylation siteIPR000742; EGF-like domainIPR001881; EGF-like calcium-binding domainIPR013032; EGF-like, conserved siteIPR018097; EGF-like calcium-binding, conserved site
LOC111101712	-2.08529	0.0298163	nuclear cap-binding protein subunit 2	LOC111104074	11.849	11.4288	11.4334	12.7609	14.535	IPR007497; Protein of unknown function DUF541IPR030312; Interleukin-1 receptor-associated kinase 1-binding protein 1
LOC111101742	0.00316987	0.00101793	myeloperoxidase-like isoform X1	LOC111104149	36.7518	50.7442	23.6316	24.7132	29.4439	IPR001163; LSM domain, eukaryotic/archaea-typeIPR010920; LSM domainIPR027078; Small nuclear ribonucleoprotein E
LOC111101773	1.96745	0.0388909	leucine-rich repeat protein lrrA-like	LOC111104150	3.02719	3.04387	4.41555	3.58521	2.68685	IPR001304; C-type lectinIPR003609; PAN/Apple domainIPR016186; C-type lectin-likeIPR016187; C-type lectin fold
LOC111101808	2.02989	0.0369368	IQ domain-containing protein G-like	LOC111104199	3.51327	3.84695	6.12768	2.30869	2.09631	IPR013217; Methyltransferase type 12IPR026113; Methyltransferase-likeIPR029063; S-adenosyl-L-methionine-dependent methyltransferase
LOC111101812	-0.0387708	0.0390646	uncharacterized protein LOC111101812	LOC111104208	18.5529	7.59314	7.35084	10.2393	17.6816
LOC111101919	-0.0264738	0.000877429	BURP domain-containing protein 5-like	LOC111104229	12.4826	3.81883	9.54295	5.11823	6.56099	IPR001370; BIR repeatIPR001841; Zinc finger, RING-typeIPR013083; Zinc finger, RING/FYVE/PHD-type
LOC111102020	8.18918	0.000149236	ABC transporter G family member 22-like	LOC111104238	3.86911	3.314	3.52185	5.89168	8.28296	IPR000157; Toll/interleukin-1 receptor homology (TIR) domainIPR001611; Leucine-rich repeatIPR003591; Leucine-rich repeat, typical subtypeIPR032675; Leucine-rich repeat domain, L domain-like
LOC111102250	3.15687	0.00110582	uncharacterized protein LOC111102250	LOC111104279	3.16058	3.51102	9.08255	5.75967	8.61181	IPR001370; BIR repeatIPR001841; Zinc finger, RING-type
LOC111102281	0.00420499	0.0278935	serine/threonine-protein phosphatase 6 regulatory ankyrin repeat subunit C-like	LOC111104281	10.6903	7.67358	7.72483	3.93794	6.18478	IPR013320; Concanavalin A-like lectin/glucanase domain
LOC111102304	-5.12581	0.00241109	glutamate [NMDA] receptor subunit 1-like isoform X1	LOC111104370	3.99712	0.84746	6.08797	3.18659	1.39158	IPR003961; Fibronectin type IIIIPR013032; EGF-like, conserved siteIPR013783; Immunoglobulin-like fold
LOC111102339	-0.0689446	7.35749e-06	tripartite motif-containing protein 55	LOC111104405	3.63054	2.32331	3.28138	7.38955	2.18922	IPR000315; B-box-type zinc fingerIPR011042; Six-bladed beta-propeller, TolB-like
LOC111102357	-1.22845	0.00839892	Methylosome protein 50	LOC111104430	101.992	96.3897	77.2475	61.5496	67.9618	IPR001841; Zinc finger, RING-typeIPR013083; Zinc finger, RING/FYVE/PHD-type
LOC111102361	-0.00219766	0.00222426	rho GTPase-activating protein 20-like isoform X9	LOC111104467	4.24505	1.46007	2.3981	3.2899	6.31636	IPR000242; PTP type protein phosphataseIPR000742; EGF-like domainIPR009030; Growth factor receptor cysteine-rich domainIPR011641; Tyrosine-protein kinase ephrin type A/B receptor-likeIPR013032; EGF-like, conserved siteIPR029021; Protein-tyrosine phosphatase-like
LOC111102380	-1.84794	0.0178845	40S ribosomal protein S4	LOC111104674	5.08156	5.05805	3.64838	3.8702	10.1605	IPR020683; Ankyrin repeat-containing domainIPR027417; P-loop containing nucleoside triphosphate hydrolase
LOC111102397	0.0299075	0.0352941	kinesin-like protein KIF15 isoform X7	LOC111104697	34.8499	48.5679	35.9139	47.5807	54.1646	IPR002181; Fibrinogen, alpha/beta/gamma chain, C-terminal globular domainIPR014715; Fibrinogen, alpha/beta/gamma chain, C-terminal globular, subdomain 2IPR014716; Fibrinogen, alpha/beta/gamma chain, C-terminal globular, subdomain 1
LOC111102435	-0.0267667	0.0153875	uncharacterized protein LOC111102435 isoform X1	LOC111104714	37.2368	34.8879	44.782	65.3727	45.9563	IPR002181; Fibrinogen, alpha/beta/gamma chain, C-terminal globular domainIPR014715; Fibrinogen, alpha/beta/gamma chain, C-terminal globular, subdomain 2IPR014716; Fibrinogen, alpha/beta/gamma chain, C-terminal globular, subdomain 1IPR020837; Fibrinogen, conserved site
LOC111102510	0.0142193	0.00038586	toll-like receptor 13	LOC111104737	28.851	34.4057	34.1339	51.4793	33.7059	IPR002181; Fibrinogen, alpha/beta/gamma chain, C-terminal globular domainIPR014715; Fibrinogen, alpha/beta/gamma chain, C-terminal globular, subdomain 2IPR014716; Fibrinogen, alpha/beta/gamma chain, C-terminal globular, subdomain 1IPR020837; Fibrinogen, conserved site
LOC111102530	-0.022769	0.018419	E3 ubiquitin-protein ligase XIAP-like	LOC111104738	4.51484	13.866	1.99093	2.12973	1.29833
LOC111102582	-0.0539685	0.000145557	heat shock 70 kDa protein 12A-like	LOC111104741	5.44162	9.66276	11.4499	3.17442	12.4852
LOC111102587	-0.010075	0.000364008	uncharacterized protein LOC111102587 isoform X1	LOC111104793	4.49457	3.43197	5.13872	5.4185	4.92413	IPR000203; GPS motifIPR000832; GPCR, family 2, secretin-likeIPR000859; CUB domainIPR001304; C-type lectinIPR001879; GPCR, family 2, extracellular hormone receptor domainIPR003599; Immunoglobulin subtypeIPR007110; Immunoglobulin-like domain
LOC111102610	-0.0424769	0.00293548	calcyphosin-2-like isoform X2	LOC111104823	6.09892	3.27493	3.51633	2.74506	6.66899	IPR001309; Peptidase C14, p20 domainIPR002138; Peptidase C14, caspase non-catalytic subunit p10IPR015917; Peptidase C14A, homology domainIPR029030; Caspase-like domain
LOC111102685	0.972543	0.0145868	dynein light chain Tctex-type 1	LOC111104825	5.68221	7.48328	6.48548	6.44548	7.95423	IPR001309; Peptidase C14, p20 domainIPR002138; Peptidase C14, caspase non-catalytic subunit p10IPR015917; Peptidase C14A, homology domainIPR029030; Caspase-like domain
LOC111102837	-0.0359975	5.03738e-05	heat shock 70 kDa protein 12A-like	LOC111104826	9.98499	9.48114	10.4997	9.19306	8.0862	IPR001309; Peptidase C14, p20 domainIPR002138; Peptidase C14, caspase non-catalytic subunit p10IPR015917; Peptidase C14A, homology domainIPR029030; Caspase-like domain
LOC111102907	2.01872	0.00878734	Charged multivesicular body protein 2a	LOC111104846	11.5781	22.1935	27.0506	7.24502	28.8902	IPR001073; C1q domainIPR008983; Tumour necrosis factor-like domain
LOC111102916	1.27464	0.0441031	C-Myc-binding protein-like	LOC111104848	20.0796	14.7571	22.8063	34.0252	21.1006	IPR001713; Proteinase inhibitor I25A, stefin A
LOC111102943	7.34251	0.00426664	UPF0160 protein MYG1, mitochondrial	LOC111104849	27.224	59.2306	16.6538	20.9834	12.1979
LOC111102970	-0.00186257	0.00955776	mucin-5AC-like isoform X1	LOC111104918	2.58538	3.1774	3.21533	10.5988	6.87217	IPR031248; RNF213 protein
LOC111103043	0.00170987	0.016814	uncharacterized protein LOC111103043	LOC111104929	6.03719	17.436	6.22482	4.84645	5.78651
LOC111103090	-0.00080432	0.0174622	mucin-5AC-like isoform X1	LOC111105148	1.79656	1.8468	5.57993	2.94884	5.29087	IPR001370; BIR repeatIPR001841; Zinc finger, RING-type
LOC111103116	-0.0540524	0.0327819	Ubiquitin carboxyl-terminal hydrolase 20	LOC111105157	3.70554	3.37866	5.74481	3.05241	7.01084	IPR001370; BIR repeat
LOC111103124	-0.0667002	7.60233e-07	uncharacterized protein LOC111103174	LOC111105259	115.234	138.428	168.417	164.496	189.65	IPR002181; Fibrinogen, alpha/beta/gamma chain, C-terminal globular domainIPR014715; Fibrinogen, alpha/beta/gamma chain, C-terminal globular, subdomain 2IPR014716; Fibrinogen, alpha/beta/gamma chain, C-terminal globular, subdomain 1
LOC111103174	-0.0462074	0.000253509	uncharacterized protein LOC111103175 isoform X2	LOC111105260	113.526	137.08	164.019	175.454	205.304	IPR002181; Fibrinogen, alpha/beta/gamma chain, C-terminal globular domainIPR014715; Fibrinogen, alpha/beta/gamma chain, C-terminal globular, subdomain 2IPR014716; Fibrinogen, alpha/beta/gamma chain, C-terminal globular, subdomain 1IPR020837; Fibrinogen, conserved site
LOC111103175	-0.0438762	0.000309394	heat shock 70 kDa protein 12A-like	LOC111105272	15.2776	32.8678	17.4727	9.46869	19.4252
LOC111103185	6.69252	0.0151183	polyphosphoinositide phosphatase	LOC111105284	32.2025	33.2498	10.871	7.41687	8.347	IPR001073; C1q domainIPR008983; Tumour necrosis factor-like domain
LOC111103190	-3.37713	0.0239353	DNA damage-regulated autophagy modulator protein 2-like isoform X2	LOC111105311	7.71634	69.629	3.61626	41.3834	16.767	IPR001073; C1q domainIPR008983; Tumour necrosis factor-like domain
LOC111103214	0.00172437	0.0298163	probable serine/threonine-protein kinase roco5 isoform X1	LOC111105336	18.042	22.5451	16.8165	72.4502	51.2161	IPR006703; AIG1-type guanine nucleotide-binding (G) domainIPR027417; P-loop containing nucleoside triphosphate hydrolase
LOC111103287	-0.00631936	0.0385539	phosphatidylinositol-binding clathrin assembly protein-like isoform X6	LOC111105338	7.69973	3.97297	8.08887	8.44757	10.2535	IPR002181; Fibrinogen, alpha/beta/gamma chain, C-terminal globular domainIPR014715; Fibrinogen, alpha/beta/gamma chain, C-terminal globular, subdomain 2IPR014716; Fibrinogen, alpha/beta/gamma chain, C-terminal globular, subdomain 1IPR020837; Fibrinogen, conserved site
LOC111103289	-1.54685	0.0305051	Serine/threonine-protein kinase LATS1	LOC111105419	6.59277	5.24464	9.83422	3.32995	4.1395
LOC111103306	-0.00937553	0.0287725	zinc transporter ZIP10-like isoform X1	LOC111105430	0	3.0728	2.25343	3.8664	8.47964	IPR001073; C1q domainIPR008983; Tumour necrosis factor-like domain
LOC111103337	-0.137958	0.000588914	syntaxin-binding protein 5-like isoform X3	LOC111105487	6.08577	12.4795	5.79473	31.9082	14.4377
LOC111103375	3.28855	0.0146418	sperm-associated antigen 17-like isoform X4	LOC111105516	4.95758	5.46806	4.21857	1.72113	7.13139	IPR031127; E3 ubiquitin ligase RBR family
LOC111103394	-0.0237486	0.000100928	dynein heavy chain 5, axonemal	LOC111105632	13.25	12.7427	18.529	17.9476	20.6808	IPR001368; TNFR/NGFR cysteine-rich region
LOC111103412	2.11792	0.0101328	dnaJ homolog subfamily B member 13-like	LOC111105761	10.3093	24.146	10.636	4.0111	5.39548
LOC111103415	-0.140326	0.0112991	Stress-induced protein 1	LOC111105841	3.59336	2.9668	1.26795	2.26505	8.54097
LOC111103555	2.42877	0.0228591	outer dense fiber protein 3-like isoform X2	LOC111105921	7.86358	3.81355	12.9208	17.3392	8.10906	IPR006149; EB domain
LOC111103594	-0.0124262	0.0138218	cilia- and flagella-associated protein 47-like isoform X2	LOC111105938	0	5.35048	4.08245	1.50324	3.14834	IPR006149; EB domain
LOC111103658	-0.0319016	0.000419492	uncharacterized protein LOC111103658 isoform X2	LOC111105947	16.1854	22.9976	15.1426	15.8193	17.0924	IPR001309; Peptidase C14, p20 domainIPR029030; Caspase-like domain
LOC111103676	-0.00274248	0.00045296	Rho GTPase-activating protein 20	LOC111106122	29.2564	36.6971	23.4218	12.6687	22.4363	IPR000315; B-box-type zinc fingerIPR011042; Six-bladed beta-propeller, TolB-like
LOC111103794	-0.0273306	0.00262696	pre-mRNA-splicing regulator WTAP	LOC111106139	10.5951	11.411	5.93777	8.30084	14.4436
LOC111103811	-0.0150989	0.0479557	serine/threonine-protein phosphatase 6 regulatory ankyrin repeat subunit A-like isoform X1	LOC111106140	6.67214	17.8678	11.6167	4.93832	2.16119
LOC111103823	-3.0575	0.00406286	serine protease inhibitor dipetalogastin	LOC111106146	4.48669	20.4082	8.53231	4.13584	7.49269	IPR002181; Fibrinogen, alpha/beta/gamma chain, C-terminal globular domainIPR014715; Fibrinogen, alpha/beta/gamma chain, C-terminal globular, subdomain 2IPR014716; Fibrinogen, alpha/beta/gamma chain, C-terminal globular, subdomain 1IPR020837; Fibrinogen, conserved site
LOC111103824	-0.0568458	5.31363e-05	rho GTPase-activating protein 8-like isoform X5	LOC111106165	45.7374	126.321	97.2376	40.4639	72.5194
LOC111103858	-0.0291522	0.00424536	RING finger protein 17-like isoform X3	LOC111106182	13.6982	18.8805	11.276	12.7184	13.3224	IPR001309; Peptidase C14, p20 domainIPR015917; Peptidase C14A, homology domainIPR029030; Caspase-like domain
LOC111103860	-0.000761533	0.0302543	uncharacterized protein LOC111103860 isoform X1	LOC111106267	7.97184	11.1131	3.3993	9.24533	11.1929	IPR006571; TLDc domainIPR027417; P-loop containing nucleoside triphosphate hydrolaseIPR030379; Septin-type guanine nucleotide-binding (G) domain
LOC111104044	-0.0867747	0.0138218	28S ribosomal protein S31, mitochondrial-like	LOC111106284	18.7886	15.1411	0.778115	58.2378	1.42966	IPR001254; Serine proteases, trypsin domainIPR001314; Peptidase S1A, chymotrypsin-typeIPR009003; Peptidase S1, PA clanIPR018114; Serine proteases, trypsin family, histidine active siteIPR033116; Serine proteases, trypsin family, serine active site
LOC111104061	-0.014647	0.0168107	E3 ubiquitin-protein ligase rnf213-alpha-like isoform X1	LOC111106288	22.8621	13.9016	33.0138	126.931	62.9819	IPR000064; Endopeptidase, NLPC/P60 domainIPR007921; CHAP domain
LOC111104112	1.45254	0.0351804	DNA ligase 1-like isoform X3	LOC111106385	3.52155	8.45217	4.70399	2.73324	3.63527	IPR003323; OTU domainIPR024810; Mab-21 domain
LOC111104116	-0.0012851	0.0337885	piezo-type mechanosensitive ion channel component 2-like	LOC111106389	31.9455	147.173	86.9354	29.7861	84.866	IPR002172; Low-density lipoprotein (LDL) receptor class A repeatIPR023415; Low-density lipoprotein (LDL) receptor class A, conserved site
LOC111104180	6.68883	4.31252e-05	SAM and SH3 domain-containing protein 1-like isoform X3	LOC111106404	1.45144	1.42247	2.11089	7.31216	2.12451	IPR001073; C1q domainIPR008983; Tumour necrosis factor-like domain
LOC111104249	-0.0325309	0.0126733	four-jointed box protein 1-like	LOC111106448	17.2462	31.0412	53.9335	8.49024	15.6545	IPR001315; CARD domainIPR011029; Death-like domain
LOC111104280	-0.0304936	0.000149236	Putative inhibitor of apoptosis	LOC111106450	21.0328	21.8346	23.838	29.6193	31.1057	IPR020864; Membrane attack complex component/perforin (MACPF) domain
LOC111104287	-0.149226	0.000245445	mannan-binding lectin serine protease 2	LOC111106460	11.7716	11.6331	11.8176	2.27975	11.3357	IPR000301; TetraspaninIPR008952; Tetraspanin, EC2 domainIPR018499; Tetraspanin/Peripherin
LOC111104302	-11.6826	3.5847e-11	tyrosine-protein kinase JAK2-like isoform X1	LOC111106512	0	5.07477	4.39401	0	0.798487
LOC111104349	7.21661	0.00551241	uncharacterized protein LOC111104349 isoform X1	LOC111106518	6.8632	4.60669	5.65329	11.8519	7.0854
LOC111104392	-0.0277763	0.0450281	uncharacterized protein LOC111104392 isoform X3	LOC111106566	0.848192	3.08114	5.91159	3.53272	1.91512	IPR003034; SAP domain
LOC111104401	-0.865574	0.0446252	Trafficking protein particle complex subunit 10	LOC111106631	3.40205	4.33626	3.26259	4.67276	8.28443	IPR000315; B-box-type zinc fingerIPR011042; Six-bladed beta-propeller, TolB-like
LOC111104416	-0.0416328	7.08e-06	sine oculis-binding protein homolog isoform X1	LOC111106647	23.6106	16.9925	41.7588	21.837	59.8096	IPR002181; Fibrinogen, alpha/beta/gamma chain, C-terminal globular domainIPR014715; Fibrinogen, alpha/beta/gamma chain, C-terminal globular, subdomain 2IPR014716; Fibrinogen, alpha/beta/gamma chain, C-terminal globular, subdomain 1IPR020837; Fibrinogen, conserved site
LOC111104421	1.88074	0.0391538	Williams-Beuren syndrome chromosomal region 27 protein-like	LOC111106653	68.387	15.2119	19.2481	39.9612	51.335	IPR001309; Peptidase C14, p20 domainIPR002138; Peptidase C14, caspase non-catalytic subunit p10IPR014720; Double-stranded RNA-binding domainIPR015917; Peptidase C14A, homology domainIPR029030; Caspase-like domain
LOC111104422	-1.75157	0.00080922	protein-methionine sulfoxide oxidase mical3b-like isoform X1	LOC111106700	61.8239	49.1155	33.3112	64.5113	77.781	IPR001073; C1q domainIPR008983; Tumour necrosis factor-like domain
LOC111104437	1.94336	0.0171926	E3 ubiquitin-protein ligase listerin	LOC111106710	3.00765	12.8246	7.40087	2.89958	6.05895	IPR001563; Peptidase S10, serine carboxypeptidaseIPR018202; Serine carboxypeptidase, serine active siteIPR029058; Alpha/Beta hydrolase fold
LOC111104451	-0.224706	0.0247506	potassium voltage-gated channel subfamily KQT member 1 isoform X1	LOC111106726	3.26825	3.54584	6.79153	4.57305	6.02685	IPR001841; Zinc finger, RING-typeIPR011992; EF-hand domain pairIPR013083; Zinc finger, RING/FYVE/PHD-type
LOC111104499	2.85412	0.040998	uncharacterized protein LOC111104499	LOC111106749	14.6549	6.47068	10.7641	16.7731	9.92898	IPR002589; Macro domainIPR012317; Poly(ADP-ribose) polymerase, catalytic domain
LOC111104518	3.31837	8.38388e-06	CCR4-NOT transcription complex subunit 2-like isoform X4	LOC111106751	1.18506	3.93288	8.80502	1.26124	6.5709	IPR007110; Immunoglobulin-like domainIPR013098; Immunoglobulin I-setIPR013783; Immunoglobulin-like fold
LOC111104529	3.48952	0.0212081	multiple epidermal growth factor-like domains protein 10	LOC111106757	3.38543	1.12972	5.22611	3.36712	3.75699	IPR005162; Retrotransposon gag domain
LOC111104568	8.19052	0.000185315	uncharacterized protein LOC111104568	LOC111106789	1.65564	2.37193	5.85558	7.87871	10.1925	IPR001073; C1q domainIPR008983; Tumour necrosis factor-like domain
LOC111104586	-1.44681	0.0334902	uncharacterized protein LOC111104586	LOC111106823	2.33721	3.4992	3.29205	3.70721	9.16093	IPR000863; Sulfotransferase domainIPR027417; P-loop containing nucleoside triphosphate hydrolase
LOC111104651	1.79893	0.0113809	protein LKAAEAR1-like	LOC111106832	1.86765	1.6031	2.06626	2.18129	2.47967	IPR000436; Sushi/SCR/CCP domain
LOC111104767	-0.00173563	0.00145126	toll-interacting protein-like isoform X1	LOC111106854	3.94928	1.17494	10.5407	4.47279	3.36618	IPR002110; Ankyrin repeatIPR020683; Ankyrin repeat-containing domain
LOC111104835	9.90001	3.03617e-05	caspase-8 isoform X2	LOC111106857	8.98032	4.81827	16.7381	31.6434	30.9336	IPR001599; Alpha-2-macroglobulinIPR002890; Alpha-2-macroglobulin, N-terminalIPR008930; Terpenoid cyclases/protein prenyltransferase alpha-alpha toroidIPR009048; Alpha-macroglobulin, receptor-bindingIPR011625; Alpha-2-macroglobulin, N-terminal 2IPR011626; Alpha-macroglobulin complement componentIPR019565; Alpha-2-macroglobulin, thiol-ester bond-forming
LOC111104912	-6.52601	0.00435854	centaurin-gamma-1A-like isoform X26	LOC111106866	9.19131	28.4133	13.8343	9.88517	10.8025	IPR017946; PLC-like phosphodiesterase, TIM beta/alpha-barrel domain
LOC111105245	7.3419	0.00027214	eIF-2-alpha kinase GCN2-like	LOC111106912	16.3916	18.4212	6.60424	5.91645	7.86839	IPR001612; Caveolin
LOC111105448	-0.0638825	0.0489533	Stress-induced protein 1	LOC111106933	28.6394	46.9231	14.277	12.5518	39.7242
LOC111105509	0.00982176	0.0139361	runt-related transcription factor 1-like isoform X6	LOC111106939	2.39341	0.551935	1.87527	3.4483	1.74171	IPR000157; Toll/interleukin-1 receptor homology (TIR) domainIPR001611; Leucine-rich repeatIPR003591; Leucine-rich repeat, typical subtypeIPR032675; Leucine-rich repeat domain, L domain-like
LOC111105510	-0.00976741	0.0288012	pectin acetylesterase 5-like	LOC111106978	2.72264	4.09955	5.94219	1.24182	1.58871	IPR001841; Zinc finger, RING-typeIPR009818; Ataxin-2, C-terminalIPR013083; Zinc finger, RING/FYVE/PHD-typeIPR017907; Zinc finger, RING-type, conserved site
LOC111105573	4.72219	6.34391e-06	transaldolase-like isoform X2	LOC111107036	6.16486	1.23044	3.91014	5.55907	4.36817
LOC111105606	1.11558	0.0421421	sushi, von Willebrand factor type A, EGF and pentraxin domain-containing protein 1-like	LOC111107144	3.93897	12.7241	8.17189	3.15111	4.49158
LOC111105629	-0.00115117	0.00301509	uncharacterized protein LOC111105629 isoform X1	LOC111107163	41.1494	63.4987	46.4383	49.4793	44.2256	IPR000719; Protein kinase domainIPR002290; Serine/threonine/dual specificity protein kinase, catalytic domainIPR003527; Mitogen-activated protein (MAP) kinase, conserved siteIPR008352; Mitogen-activated protein (MAP) kinase, p38IPR011009; Protein kinase-like domainIPR017441; Protein kinase, ATP binding site
LOC111105635	0.00150501	0.00284539	uncharacterized protein LOC111105635	LOC111107173	226.262	202.771	253.994	304.242	259.954	IPR020864; Membrane attack complex component/perforin (MACPF) domain
LOC111105684	0.14835	0.0210688	hillarin isoform X1	LOC111107177	3.76415	3.449	6.79257	11.8129	4.4539
LOC111105688	-0.0407891	0.00344427	SRSF protein kinase 1	LOC111107184	6.95781	1.93476	2.09714	6.46049	4.2531	IPR000157; Toll/interleukin-1 receptor homology (TIR) domain
LOC111105825	-0.120356	0.049943	uncharacterized protein LOC111105825 isoform X1	LOC111107233	3.2943	3.52189	6.94674	5.15254	19.7202	IPR001304; C-type lectinIPR016186; C-type lectin-likeIPR016187; C-type lectin fold
LOC111105826	2.85545	0.0233006	protein SSUH2 homolog	LOC111107234	65	60.9997	117.378	66.8606	155.189	IPR001304; C-type lectinIPR016186; C-type lectin-likeIPR016187; C-type lectin fold
LOC111105850	1.98615	0.0399373	leucine-rich repeat and guanylate kinase domain-containing protein-like	LOC111107340	14.5314	20.7643	15.7664	16.4581	17.2772	IPR000719; Protein kinase domainIPR002290; Serine/threonine/dual specificity protein kinase, catalytic domainIPR008271; Serine/threonine-protein kinase, active siteIPR011009; Protein kinase-like domainIPR017441; Protein kinase, ATP binding site
LOC111105978	-1.88505	0.0252995	universal stress protein PHOS34-like	LOC111107341	13.0335	21.1793	16.5398	14.8434	19.4186	IPR000719; Protein kinase domainIPR002290; Serine/threonine/dual specificity protein kinase, catalytic domainIPR008271; Serine/threonine-protein kinase, active siteIPR011009; Protein kinase-like domainIPR017441; Protein kinase, ATP binding site
LOC111106119	-0.10772	0.0014908	inositol 1,4,5-trisphosphate receptor type 1-like isoform X4	LOC111107375	15.5084	24.2683	18.7412	12.4958	9.2675
LOC111106130	2.63953	0.0130611	uncharacterized protein C1orf194 homolog	LOC111107383	0	17.7184	27.8787	3.27267	10.8534
LOC111106176	-1.26629	0.0046634	S-adenosylhomocysteine hydrolase-like protein 1 isoform X3	LOC111107437	4.67828	3.41008	6.30334	4.4385	6.8208	IPR000719; Protein kinase domainIPR002290; Serine/threonine/dual specificity protein kinase, catalytic domainIPR008271; Serine/threonine-protein kinase, active siteIPR011009; Protein kinase-like domainIPR017441; Protein kinase, ATP binding site
LOC111106238	0.246763	0.029221	H-SHIPPO 1	LOC111107477	19.6746	56.2258	42.3007	17.9132	37.2968	IPR022742; Serine aminopeptidase, S33IPR029058; Alpha/Beta hydrolase fold
LOC111106355	-1.22964	0.00077195	tyramine beta-hydroxylase-like	LOC111107515	35.4049	83.001	70.0558	28.994	53.6094	IPR022742; Serine aminopeptidase, S33IPR029058; Alpha/Beta hydrolase fold
LOC111106383	-0.00494881	0.0491385	60S ribosomal protein L18a	LOC111107555	9.38242	1.97445	4.88311	10.3179	11.8326	IPR007855; RNA-dependent RNA polymerase, eukaryotic-type
LOC111106514	0.0273653	0.0289069	transient receptor potential cation channel subfamily M member 2-like	LOC111107664	13.0744	10.1911	9.84376	14.3056	8.20472	IPR001309; Peptidase C14, p20 domainIPR015917; Peptidase C14A, homology domainIPR029030; Caspase-like domain
LOC111106605	-0.0121047	0.00134253	laccase-2 isoform X2	LOC111107734	13.6246	22.6304	13.4466	9.51571	9.27393
LOC111106630	-0.0208664	0.0176008	tripartite motif-containing protein 5-like	LOC111107785	7.07045	1.46121	5.70367	9.22424	4.62139
LOC111106644	-0.0986145	0.0181388	Sushi, von Willebrand factor type A, EGF and pentraxin domain-containing protein 1	LOC111107885	60.6604	13.527	16.9056	34.3821	44.4849	IPR001309; Peptidase C14, p20 domainIPR002138; Peptidase C14, caspase non-catalytic subunit p10IPR014720; Double-stranded RNA-binding domainIPR015917; Peptidase C14A, homology domainIPR029030; Caspase-like domain
LOC111106740	-0.0121075	0.00802709	probable transcription-associated protein 1	LOC111107980	2.8578	5.92549	6.14047	1.76771	4.27233	IPR027299; GIY-YIG domain
LOC111106811	0.111018	0.0255114	Complement C1q-like protein 4	LOC111108045	3.30713	1.12438	1.15213	5.72435	0.845232
LOC111106812	-0.0280436	0.00583355	Protein FAM13B	LOC111108092	5.64855	7.64754	4.37326	2.64161	2.94213
LOC111106816	2.57157	0.0391331	Dual specificity protein kinase shkA	LOC111108132	289.567	190.266	258.585	307.364	292.144	IPR020864; Membrane attack complex component/perforin (MACPF) domain
LOC111106862	-0.0794271	0.040998	inosine-5'-monophosphate dehydrogenase 1-like isoform X1	LOC111108260	17.2055	6.58476	6.5536	49.9231	12.8587	IPR002223; Pancreatic trypsin inhibitor Kunitz domain
LOC111106911	0.17866	0.0176998	caveolin-1-like	LOC111108306	8.33371	7.84452	9.60546	3.28154	1.50693	IPR001190; SRCR domainIPR002035; von Willebrand factor, type AIPR017448; SRCR-like domain
LOC111106940	6.20989	0.00576536	toll-like receptor 13	LOC111108338	2.24391	7.10193	9.98151	2.9103	8.79768
LOC111106941	-0.0111613	0.0126003	L-amino-acid oxidase-like	LOC111108382	12.116	10.6282	11.008	14.6551	9.17097	IPR001309; Peptidase C14, p20 domainIPR015917; Peptidase C14A, homology domainIPR029030; Caspase-like domain
LOC111106954	1.34104	0.016814	mesoderm-specific transcript protein-like isoform X1	LOC111108472	1.26159	9.09258	7.22862	9.15058	16.2609	IPR001073; C1q domainIPR008983; Tumour necrosis factor-like domain
LOC111106992	-0.0523271	1.97361e-06	alpha-aminoadipic semialdehyde synthase, mitochondrial-like	LOC111108500	1494.53	769.781	1507.67	2692	1999.05	IPR031569; Apextrin, C-terminal domain
LOC111107019	8.80242	0.00838734	NACHT, LRR and PYD domains-containing protein 14-like isoform X4	LOC111108534	4.49866	14.0167	14.6507	6.09348	8.40356	IPR018307; AVL9/DENND6 domainIPR024224; DENND6
LOC111107029	-0.00706758	0.016814	S-adenosylhomocysteine hydrolase-like protein 1 isoform X2	LOC111108604	7.99053	6.15505	11.6587	5.65725	19.4009	IPR001304; C-type lectinIPR016186; C-type lectin-likeIPR016187; C-type lectin fold
LOC111107104	-0.0241861	0.0389762	uncharacterized protein LOC111107104 isoform X8	LOC111108616	27.1607	17.7383	34.5324	39.593	37.7633	IPR001555; Phosphoribosylglycinamide formyltransferase, active siteIPR002376; Formyl transferase, N-terminalIPR005793; Formyl transferase, C-terminalIPR009081; Acyl carrier protein-likeIPR011034; Formyl transferase, C-terminal-likeIPR011407; 10-formyltetrahydrofolate dehydrogenaseIPR015590; Aldehyde dehydrogenase domain
LOC111107111	-0.101568	0.00332901	F-box/LRR-repeat protein 5-like	LOC111108621	38.6672	8.14058	8.50811	23.2339	41.6536	IPR027417; P-loop containing nucleoside triphosphate hydrolase
LOC111107118	-3.00991	0.0330207	neurocalcin homolog	LOC111108644	0.852203	4.23587	7.57507	0.60878	3.44187
LOC111107138	-0.0306845	0.0173754	uncharacterized protein LOC111107138 isoform X14	LOC111108645	2.0662	7.94254	7.85679	2.10187	6.03139
LOC111107159	7.7668	0.000853399	GRB2-related adapter protein 2-like isoform X2	LOC111108650	21.2879	11.5279	40.1848	34.7727	46.2483	IPR032680; Leucine-rich repeat domain, L domain-like
LOC111107278	-0.0171886	0.0270569	uncharacterized protein LOC111107278 isoform X1	LOC111108651	49.6537	55.9482	39.6237	44.444	35.7865	IPR000719; Protein kinase domainIPR002290; Serine/threonine/dual specificity protein kinase, catalytic domainIPR003527; Mitogen-activated protein (MAP) kinase, conserved siteIPR008352; Mitogen-activated protein (MAP) kinase, p38IPR011009; Protein kinase-like domainIPR017441; Protein kinase, ATP binding site
LOC111107318	0.0536901	0.00834034	peregrin-like isoform X1	LOC111108700	10.6904	4.764	7.53213	12.9114	8.11977	IPR032682; Leucine-rich repeat domain, L domain-like
LOC111107403	-0.0029427	0.000439135	G-protein coupled receptor moody-like	LOC111108728	30.5893	34.9252	32.9543	23.0104	30.5925	IPR003590; Leucine-rich repeat, ribonuclease inhibitor subtypeIPR011029; Death-like domainIPR032675; Leucine-rich repeat domain, L domain-like
LOC111107462	7.62107	0.0180055	protein kinase C delta type-like isoform X1	LOC111108768	32.5062	4.39909	9.17212	21.1461	22.603	IPR006571; TLDc domainIPR027417; P-loop containing nucleoside triphosphate hydrolase
LOC111107489	-0.0289637	0.0407769	uncharacterized protein LOC111107489	LOC111108770	65.9484	15.1879	12.1463	26.6103	33.6852	IPR006571; TLDc domainIPR027417; P-loop containing nucleoside triphosphate hydrolase
LOC111107506	-0.0579921	0.0464191	neurogenic locus notch homolog protein 1-like	LOC111108905	14.6048	139.96	72.2855	283.618	117.661	IPR001304; C-type lectinIPR016186; C-type lectin-likeIPR016187; C-type lectin foldIPR018378; C-type lectin, conserved site
LOC111107512	-0.838149	0.0385763	protein DD3-3-like	LOC111109108	3.76198	12.4093	14.2326	2.56739	9.95254	IPR000742; EGF-like domainIPR008979; Galactose-binding domain-like
LOC111107518	-0.0321914	0.0303115	calcium-dependent secretion activator 1-like isoform X12	LOC111109162	79.4788	12.3395	37.2662	40.1271	108.707	IPR001073; C1q domainIPR008983; Tumour necrosis factor-like domain
LOC111107543	1.78366	0.0347037	RIB43A-like with coiled-coils protein 2	LOC111109268	28.2438	10.9441	25.2074	36.3879	33.6393	IPR000315; B-box-type zinc finger
LOC111107573	-0.0286563	0.0133977	Nuclear respiratory factor 1	LOC111109309	11.4735	1.66028	11.5474	7.54316	4.72592	IPR002110; Ankyrin repeatIPR020683; Ankyrin repeat-containing domainIPR027417; P-loop containing nucleoside triphosphate hydrolase
LOC111107596	3.52015	0.0325363	short-chain collagen C4-like	LOC111109354	4.9418	4.38597	6.77477	7.20244	9.12485	IPR000157; Toll/interleukin-1 receptor homology (TIR) domainIPR001584; Integrase, catalytic coreIPR001611; Leucine-rich repeatIPR001878; Zinc finger, CCHC-typeIPR003591; Leucine-rich repeat, typical subtypeIPR012337; Ribonuclease H-like domainIPR032675; Leucine-rich repeat domain, L domain-like
LOC111107727	-1.66691	0.0257924	6-phosphofructo-2-kinase/fructose-2,6-bisphosphatase-like isoform X2	LOC111109391	7.96749	9.78103	2.37173	4.61939	9.72506	IPR011011; Zinc finger, FYVE/PHD-typeIPR013083; Zinc finger, RING/FYVE/PHD-typeIPR019786; Zinc finger, PHD-type, conserved site
LOC111107750	-3.41737	2.95943e-05	cystatin-A3	LOC111109424	9.72296	26.128	20.511	4.33952	15.4706
LOC111107757	-1.34054	0.0224631	neuroglian-like isoform X1	LOC111109543	18.7064	85.8817	41.3549	19.1952	32.307
LOC111107800	-0.00129052	0.016814	von Willebrand factor D and EGF domain-containing protein-like	LOC111109550	0.580102	2.86955	2.13608	0.988088	6.43741	IPR000863; Sulfotransferase domainIPR027417; P-loop containing nucleoside triphosphate hydrolase
LOC111107856	-0.0516767	0.00329773	protein MON2 homolog isoform X2	LOC111109557	9.86938	33.6891	18.3121	8.95221	14.3329	IPR001876; Zinc finger, RanBP2-typeIPR006703; AIG1-type guanine nucleotide-binding (G) domainIPR027417; P-loop containing nucleoside triphosphate hydrolase
LOC111107913	-2.77558	0.0194301	filamin-C isoform X1	LOC111109577	6.95054	5.33799	7.40161	11.0772	2.81832	IPR001073; C1q domainIPR008983; Tumour necrosis factor-like domain
LOC111107936	8.1136	9.95985e-06	uncharacterized protein LOC111107992 isoform X1	LOC111109589	21.163	7.82068	6.14776	3.17227	4.7013	IPR001073; C1q domainIPR008983; Tumour necrosis factor-like domain
LOC111107992	-0.0286647	0.0479133	uncharacterized protein LOC111107936 isoform X1	LOC111109596	25.4912	44.0922	11.7925	11.1124	19.5542
LOC111108022	-0.0296308	0.0176008	cAMP-dependent protein kinase type II regulatory subunit-like isoform X3	LOC111109670	4.28048	2.43487	4.85394	7.66303	6.56988
LOC111108043	-0.0012115	0.00101793	regulator of nonsense transcripts 2-like	LOC111109739	99.787	32.9837	46.9677	166.685	108.243	IPR001134; Netrin domainIPR001820; Protease inhibitor I35 (TIMP)IPR008993; Tissue inhibitor of metalloproteinases-like, OB-fold
LOC111108086	-1.72277	0.0479929	plasma membrane calcium-transporting ATPase 2-like isoform X1	LOC111109866	0.755203	0.715971	2.27524	1.4714	6.95639	IPR001073; C1q domainIPR008983; Tumour necrosis factor-like domain
LOC111108089	2.05527	0.040998	F-box/LRR-repeat protein 13-like isoform X10	LOC111109878	9.22098	13.9484	9.56719	4.61484	8.5101	IPR006703; AIG1-type guanine nucleotide-binding (G) domainIPR027417; P-loop containing nucleoside triphosphate hydrolase
LOC111108106	-0.0226568	0.0479557	regulator of nonsense transcripts 2-like	LOC111109884	9.21265	13.1196	8.39633	3.24086	10.8699	IPR000301; TetraspaninIPR008952; Tetraspanin, EC2 domainIPR018499; Tetraspanin/Peripherin
LOC111108124	-3.09174	0.0229343	IQ motif and SEC7 domain-containing protein 2-like isoform X13	LOC111109899	0.738844	7.43593	5.18967	0.812763	5.00385	IPR005135; Endonuclease/exonuclease/phosphatase
LOC111108167	-0.0116131	0.0406707	DNA-binding protein P3A2-like isoform X1	LOC111109910	42.068	35.2919	29.7971	11.1634	17.8925
LOC111108179	-8.708	2.35984e-05	voltage-dependent calcium channel subunit alpha-2/delta-2-like isoform X2	LOC111109959	42.6543	95.9697	50.1728	27.5511	37.9183
LOC111108197	6.32156	0.00838734	SCO-spondin-like isoform X3	LOC111109960	10.7669	33.5037	22.6798	10.0368	0
LOC111108202	-0.0302585	1.47005e-06	E3 ubiquitin-protein ligase HUWE1 isoform X1	LOC111109984	79.0885	38.6039	109.204	234.017	67.3669	IPR002223; Pancreatic trypsin inhibitor Kunitz domain
LOC111108218	7.0452	0.00221964	Cat eye syndrome critical region protein 6-like protein	LOC111110004	47.8333	39.2999	42.083	38.9105	51.7086	IPR002181; Fibrinogen, alpha/beta/gamma chain, C-terminal globular domainIPR014715; Fibrinogen, alpha/beta/gamma chain, C-terminal globular, subdomain 2IPR014716; Fibrinogen, alpha/beta/gamma chain, C-terminal globular, subdomain 1IPR020837; Fibrinogen, conserved site
LOC111108225	-0.000787324	0.0397027	uncharacterized protein LOC111108225 isoform X4	LOC111110026	10.8037	1.42918	28.0122	17.7768	48.4226	IPR001073; C1q domainIPR008983; Tumour necrosis factor-like domain
LOC111108226	9.31942	4.22821e-05	MAP kinase-activated protein kinase 2-like isoform X1	LOC111110047	7.87318	17.7372	8.1464	9.06068	9.48999	IPR007482; Protein-tyrosine phosphatase-like, PTPLA
LOC111108262	-0.0110573	0.0211341	ubiquitin carboxyl-terminal hydrolase 48-like	LOC111110183	4.84589	5.98632	3.13894	1.28094	3.32955
LOC111108379	-0.00839674	0.0437959	striatin-interacting protein 1 homolog isoform X1	LOC111110202	9.34893	2.42062	30.7344	39.0565	23.9495	IPR001073; C1q domainIPR008983; Tumour necrosis factor-like domain
LOC111108404	-0.0112097	0.0397027	heat shock 70 kDa protein 12A-like	LOC111110251	2.32799	3.52427	2.79386	4.67703	2.61561	IPR001304; C-type lectinIPR002889; Carbohydrate-binding WSCIPR013994; Carbohydrate-binding WSC, subgroupIPR016186; C-type lectin-likeIPR016187; C-type lectin fold
LOC111108407	-0.0125615	0.00418296	Mitosis inhibitor protein kinase wee1	LOC111110290	8.05392	22.7959	22.1781	5.27823	17.3077
LOC111108469	-0.00995114	0.0158806	uncharacterized protein LOC111108469	LOC111110321	60.2016	160.421	96.7345	49.4927	84.5775	IPR006703; AIG1-type guanine nucleotide-binding (G) domainIPR027417; P-loop containing nucleoside triphosphate hydrolase
LOC111108522	-0.92849	0.0378489	non-structural maintenance of chromosomes element 3 homolog	LOC111110323	5.98453	9.81873	6.15536	3.32819	7.73047	IPR003599; Immunoglobulin subtypeIPR006573; NEUZ domainIPR007110; Immunoglobulin-like domainIPR013098; Immunoglobulin I-setIPR013783; Immunoglobulin-like fold
LOC111108615	-0.0130025	0.00166664	NACHT and WD repeat domain-containing protein 1	LOC111110340	2.65521	11.7148	10.0282	2.44162	6.53982	IPR024810; Mab-21 domain
LOC111108653	-1.37065	0.0425594	ras-related protein Rap-1b	LOC111110427	6.02445	11.567	9.52387	8.4064	22.8916
LOC111108781	-3.02327	0.0016681	Metallothionein	LOC111110489	9.88296	6.30172	5.32332	18.1043	7.86956	IPR001073; C1q domainIPR008983; Tumour necrosis factor-like domain
LOC111109147	-1.46313	0.00659338	fibulin-1-like isoform X3	LOC111110552	28.9962	131.704	72.0157	254.377	123.121	IPR001304; C-type lectinIPR016186; C-type lectin-likeIPR016187; C-type lectin foldIPR018378; C-type lectin, conserved site
LOC111109452	-1.56544	0.000178144	sulfotransferase 1C4	LOC111110626	3.69283	1.61597	5.40557	5.05177	8.37516
LOC111109526	-0.00117746	0.000780721	uncharacterized protein LOC111109526 isoform X2	LOC111110644	833.05	289.729	159.182	869.128	165.802
LOC111109555	3.27094	0.0139829	ribonuclease P protein subunit p14	LOC111110677	54.2716	19.1206	83.4424	58.6774	67.7325	IPR000719; Protein kinase domainIPR002290; Serine/threonine/dual specificity protein kinase, catalytic domainIPR008271; Serine/threonine-protein kinase, active siteIPR011009; Protein kinase-like domainIPR017441; Protein kinase, ATP binding site
LOC111109627	-0.01825	0.000146919	striatin-interacting protein 1 homolog isoform X1	LOC111110721	76.2331	61.6275	31.7253	53.4238	94.1407
LOC111109667	3.72698	0.00241109	GTPase IMAP family member 4-like	LOC111110731	18.3902	12.5035	24.0849	23.782	26.0079	IPR001304; C-type lectinIPR016186; C-type lectin-likeIPR016187; C-type lectin foldIPR018378; C-type lectin, conserved site
LOC111109840	3.43799	0.0167694	tenascin-like isoform X1	LOC111110735	12.2567	2.67346	2.581	6.57348	3.09312	IPR001073; C1q domainIPR008983; Tumour necrosis factor-like domain
LOC111109852	-0.015264	0.0431009	E3 ubiquitin-protein ligase TRIM9-like	LOC111110746	6.94628	6.56618	19.0994	5.87828	4.25298
LOC111110008	1.72931	0.0377949	cilia- and flagella-associated protein 100-like isoform X2	LOC111110781	3.46564	1.43925	4.36248	7.07288	10.2209	IPR000719; Protein kinase domainIPR002290; Serine/threonine/dual specificity protein kinase, catalytic domainIPR008271; Serine/threonine-protein kinase, active siteIPR011009; Protein kinase-like domainIPR017441; Protein kinase, ATP binding siteIPR022812; Dynamin superfamilyIPR027417; P-loop containing nucleoside triphosphate hydrolase
LOC111110014	-0.0249571	0.0397027	uncharacterized protein LOC111110014 isoform X3	LOC111110804	6.21182	9.32713	15.656	0.586799	3.43186	IPR001304; C-type lectinIPR016186; C-type lectin-likeIPR016187; C-type lectin foldIPR018378; C-type lectin, conserved site
LOC111110083	-0.0411307	0.00559307	SLIT-ROBO Rho GTPase-activating protein 1-like isoform X7	LOC111110824	69.8653	143.611	57.5135	68.3967	59.5505	IPR013320; Concanavalin A-like lectin/glucanase domain
LOC111110148	-0.00905546	0.0411549	OTU domain-containing protein 5-A	LOC111110917	3.6818	3.94345	5.17182	5.67355	5.81531	IPR000203; GPS motifIPR000832; GPCR, family 2, secretin-likeIPR000859; CUB domainIPR001304; C-type lectinIPR001879; GPCR, family 2, extracellular hormone receptor domainIPR003599; Immunoglobulin subtypeIPR007110; Immunoglobulin-like domain
LOC111110198	-0.974159	0.0323085	cell wall protein DAN4	LOC111110953	4.59434	10.9849	7.09009	2.37997	6.31322	IPR008979; Galactose-binding domain-like
LOC111110248	-0.021213	0.0388936	uncharacterized protein LOC111110248	LOC111110955	6.29042	11.5737	10.8575	4.09014	7.54943	IPR008979; Galactose-binding domain-like
LOC111110280	5.05253	0.0069202	isocitrate dehydrogenase [NAD] subunit gamma, mitochondrial-like isoform X1	LOC111110956	4.84693	8.85153	8.36509	3.00814	7.23806	IPR000742; EGF-like domainIPR008979; Galactose-binding domain-like
LOC111110283	-0.0117831	0.00652686	fatty acyl-CoA reductase 1-like	LOC111110972	74.4756	26.6828	2.36657	6.35391	7.43979	IPR001073; C1q domainIPR008983; Tumour necrosis factor-like domain
LOC111110352	-0.166034	0.0293996	uncharacterized protein LOC111110352 isoform X1	LOC111110996	7.12076	2.21427	2.34552	9.7129	4.13728
LOC111110439	1.28381	0.0126676	Neuroligin-4, Y-linked	LOC111111019	4.32495	13.1243	14.2533	2.94517	9.01204
LOC111110442	-0.00170503	0.0232609	laccase-2 isoform X2	LOC111111042	12.0544	26.6006	28.2913	5.14253	20.8375	IPR008979; Galactose-binding domain-like
LOC111110446	-0.00237515	7.58e-05	neurogenic locus notch homolog protein 1-like	LOC111111178	0	12.8477	1.98208	2.18286	2.32836	IPR027417; P-loop containing nucleoside triphosphate hydrolase
LOC111110540	7.74718	0.00744735	Retrovirus-related Pol polyprotein from transposon opus	LOC111111273	3.06872	9.19405	5.80597	12.9509	16.6328	IPR008597; DestabilaseIPR023346; Lysozyme-like domain
LOC111110554	-0.00720321	0.00110582	inhibitor of growth protein 3-like isoform X1	LOC111111289	6.82592	24.1301	11.0237	6.41785	1.05456	IPR007110; Immunoglobulin-like domainIPR013783; Immunoglobulin-like fold
LOC111110603	-0.008023	0.0168107	pre-rRNA-processing protein TSR1 homolog	LOC111111303	2.81153	8.27105	5.56139	11.3982	15.7023	IPR008597; DestabilaseIPR023346; Lysozyme-like domain
LOC111110605	6.87329	0.000275711	4-coumarate--CoA ligase-like 7	LOC111111306	0.928635	5.71547	1.21874	4.21612	5.6338	IPR007087; Zinc finger, C2H2IPR013087; Zinc finger C2H2-type/integrase DNA-binding domain
LOC111110609	-0.0196826	0.00955286	laccase-2 isoform X2	LOC111111310	5.55893	14.6805	6.89464	5.51875	10.3195	IPR000315; B-box-type zinc fingerIPR011042; Six-bladed beta-propeller, TolB-like
LOC111110683	3.13413	0.00571437	EF-hand calcium-binding domain-containing protein 10-like	LOC111111369	2.8661	4.76932	5.80966	2.66398	12.5245	IPR024810; Mab-21 domain
LOC111110741	0.590026	0.0487963	annexin A7-like	LOC111111410	10.877	8.0456	12.4837	15.1763	16.6562	IPR001073; C1q domainIPR008983; Tumour necrosis factor-like domain
LOC111110856	-0.0553438	0.0305051	dnaJ homolog subfamily C member 28-like	LOC111111447	85.8804	0.297516	137.897	399.206	28.6707
LOC111110920	1.8232	0.0346513	Enkurin	LOC111111468	2.11395	3.43919	1.40493	2.98117	2.99228	IPR001304; C-type lectinIPR016186; C-type lectin-likeIPR016187; C-type lectin fold
LOC111110952	-2.56916	0.0494628	lipoma HMGIC fusion partner-like 2 protein	LOC111111470	14.5582	20.9218	45.6635	6.8934	39.3343	IPR000742; EGF-like domainIPR008979; Galactose-binding domain-like
LOC111110979	-7.37102	0.000178372	transmembrane protein 198-like	LOC111111471	11.943	28.6849	27.7346	4.90756	20.1263	IPR008979; Galactose-binding domain-like
LOC111111048	-0.0410518	0.00715136	cyclin-H-like isoform X1	LOC111111488	44.8514	24.1035	38.3897	48.5903	57.486	IPR001650; Helicase, C-terminalIPR006935; Helicase/UvrB, N-terminalIPR014001; Helicase superfamily 1/2, ATP-binding domainIPR021673; C-terminal domain of RIG-IIPR027417; P-loop containing nucleoside triphosphate hydrolase
LOC111111058	-0.0522311	0.0164237	unconventional myosin-Va-like isoform X4	LOC111111494	11.6362	2.31749	12.4947	10.7427	21.937
LOC111111101	0.0891152	0.0338495	uncharacterized protein LOC111111101 isoform X1	LOC111111523	0.507992	8.35867	9.59397	1.2309	1.19981	IPR027417; P-loop containing nucleoside triphosphate hydrolase
LOC111111119	8.21539	0.0012665	uncharacterized protein LOC111111119 isoform X3	LOC111111583	1.54536	6.18213	0.547212	1.41989	4.2027	IPR001117; Multicopper oxidase, type 1IPR002355; Multicopper oxidase, copper-binding siteIPR008972; CupredoxinIPR011706; Multicopper oxidase, type 2IPR011707; Multicopper oxidase, type 3IPR033138; Multicopper oxidases, conserved site
LOC111111203	1.84854	0.0341964	uncharacterized protein LOC111111203	LOC111111610	30.9801	35.6015	23.0809	20.0566	15.4205	IPR001304; C-type lectinIPR016186; C-type lectin-likeIPR016187; C-type lectin foldIPR018378; C-type lectin, conserved site
LOC111111223	-0.0014421	0.000511543	adenomatous polyposis coli protein-like isoform X3	LOC111111695	5.07825	9.62162	5.49651	6.27604	8.16618	IPR000315; B-box-type zinc fingerIPR011042; Six-bladed beta-propeller, TolB-likeIPR013017; NHL repeat, subgroup
LOC111111297	-0.0106781	0.00119064	mitogen-activated protein kinase kinase kinase 14-like	LOC111111710	10.2221	5.69921	7.4345	2.63383	20.7229
LOC111111311	-0.059088	0.0010713	nostrin-like isoform X1	LOC111111800	0.393114	0.798412	1.88726	6.45254	7.30925
LOC111111314	-0.0355122	0.00930484	uncharacterized protein LOC111111314 isoform X1	LOC111111949	5.96672	10.9193	9.67091	3.45037	7.54543	IPR000742; EGF-like domain
LOC111111464	-0.00635406	0.0420431	uncharacterized PE-PGRS family protein PE_PGRS54-like isoform X1	LOC111111953	0.626696	6.02966	5.52548	1.83006	5.75917	IPR008979; Galactose-binding domain-like
LOC111111564	-0.742489	0.022501	cathepsin B	LOC111112018	6.2285	4.75073	2.25132	0.237401	6.61834	IPR001073; C1q domainIPR008983; Tumour necrosis factor-like domain
LOC111111569	-0.0295382	0.0011464	dynein heavy chain 6, axonemal-like isoform X1	LOC111112046	6.56994	4.15574	9.89067	10.2583	7.52179	IPR011042; Six-bladed beta-propeller, TolB-likeIPR013017; NHL repeat, subgroup
LOC111111582	-0.00108938	0.00302914	uncharacterized protein LOC111111582 isoform X2	LOC111112066	68.3604	101.483	48.9306	0	48.2202	IPR001304; C-type lectinIPR016186; C-type lectin-likeIPR016187; C-type lectin foldIPR018378; C-type lectin, conserved site
LOC111111599	-2.94094	0.0274629	CUGBP Elav-like family member 3-B isoform X6	LOC111112086	0.979496	1.09058	0.537	5.80076	0.892386	IPR006149; EB domain
LOC111111616	-0.0061008	0.0410127	potassium voltage-gated channel subfamily H member 7-like isoform X3	LOC111112120	5.0637	5.06778	9.66816	5.41811	9.67922	IPR011989; Armadillo-like helicalIPR016024; Armadillo-type fold
LOC111111625	-0.00497642	0.0310979	nucleolar protein 58-like	LOC111112139	1.73277	3.13635	2.32382	4.07951	1.17244	IPR000157; Toll/interleukin-1 receptor homology (TIR) domainIPR001611; Leucine-rich repeatIPR003591; Leucine-rich repeat, typical subtypeIPR032675; Leucine-rich repeat domain, L domain-like
LOC111111627	7.59706	0.000733326	Zinc finger protein ubi-d4	LOC111112173	3.11408	5.07327	4.00851	4.64226	17.9052	IPR008979; Galactose-binding domain-like
LOC111111855	3.47681	0.0175209	uncharacterized protein LOC111111877	LOC111112214	18.5685	30.3474	24.7697	10.7013	21.6662	IPR011042; Six-bladed beta-propeller, TolB-likeIPR013017; NHL repeat, subgroup
LOC111111877	6.67174	1.90658e-11	Cytochrome P450 3A11	LOC111112251	10.3994	10.1325	24.286	13.8934	21.3034	IPR000203; GPS motifIPR000742; EGF-like domainIPR000832; GPCR, family 2, secretin-likeIPR001304; C-type lectinIPR001879; GPCR, family 2, extracellular hormone receptor domainIPR006212; Furin-like repeatIPR007110; Immunoglobulin-like domain
LOC111111886	0.123414	0.0454499	uncharacterized protein LOC111111906 isoform X1	LOC111112316	5.3993	8.22667	4.74447	3.36418	3.6891	IPR001304; C-type lectinIPR016186; C-type lectin-likeIPR016187; C-type lectin foldIPR018378; C-type lectin, conserved site
LOC111111906	2.26837	0.0341437	glutamate-rich protein 3-like isoform X12	LOC111112363	5.28434	1.66081	12.8748	5.93254	3.61104	IPR001846; von Willebrand factor, type D domainIPR013032; EGF-like, conserved site
LOC111112006	-0.0716594	0.0416801	mucin-3A-like isoform X26	LOC111112437	6.54734	14.309	9.7735	6.10526	9.10042	IPR000198; Rho GTPase-activating protein domainIPR008936; Rho GTPase activation proteinIPR015767; Rho GTPase activating protein
LOC111112028	-0.0307579	0.0375431	ras-associated and pleckstrin homology domains-containing protein 1-like isoform X1	LOC111112466	183.447	181.102	199.872	265.744	180.947	IPR000998; MAM domainIPR001190; SRCR domainIPR002172; Low-density lipoprotein (LDL) receptor class A repeatIPR013320; Concanavalin A-like lectin/glucanase domainIPR017448; SRCR-like domainIPR020067; Frizzled domainIPR023415; Low-density lipoprotein (LDL) receptor class A, conserved site
LOC111112101	4.71344	0.0111125	galactosylceramide sulfotransferase-like	LOC111112488	301.059	232.411	262.445	385.417	223.076	IPR000998; MAM domainIPR001190; SRCR domainIPR001254; Serine proteases, trypsin domainIPR002172; Low-density lipoprotein (LDL) receptor class A repeatIPR009003; Peptidase S1, PA clanIPR013320; Concanavalin A-like lectin/glucanase domainIPR017448; SRCR-like domain
LOC111112131	-1.49506	0.0471463	kinesin-like protein KIF21A isoform X10	LOC111112606	20.1935	17.0373	35.7653	29.4726	12.255	IPR000421; Coagulation factor 5/8 C-terminal domainIPR006585; Fucolectin tachylectin-4 pentraxin-1IPR008979; Galactose-binding domain-like
LOC111112204	0.160772	0.00652686	uncharacterized protein LOC111112204 isoform X1	LOC111112749	47.6118	49.8912	50.0582	72.8601	66.0267	IPR001007; VWFC domainIPR001599; Alpha-2-macroglobulinIPR002890; Alpha-2-macroglobulin, N-terminalIPR008930; Terpenoid cyclases/protein prenyltransferase alpha-alpha toroidIPR009048; Alpha-macroglobulin, receptor-bindingIPR011625; Alpha-2-macroglobulin, N-terminal 2IPR011626; Alpha-macroglobulin complement component
LOC111112253	-0.0172117	0.00944279	tectonic-3-like isoform X2	LOC111112775	1.44632	5.80292	0.836268	7.131	6.16127	IPR000315; B-box-type zinc fingerIPR011042; Six-bladed beta-propeller, TolB-like
LOC111112301	1.88194	0.000444029	uncharacterized protein LOC111112301 isoform X4	LOC111112793	9.52447	11.2735	6.69051	12.7817	11.8945	IPR001680; WD40 repeatIPR015943; WD40/YVTN repeat-like-containing domainIPR017986; WD40-repeat-containing domainIPR019775; WD40 repeat, conserved siteIPR020472; G-protein beta WD-40 repeatIPR028608; Probable cytosolic iron-sulfur protein assembly protein, CIAO1/Cia1
LOC111112307	-0.00919778	0.0317085	tyrosine-protein phosphatase non-receptor type 4-like isoform X11	LOC111112812	20.6602	16.0706	7.27488	22.3085	13.6329	IPR002181; Fibrinogen, alpha/beta/gamma chain, C-terminal globular domainIPR014715; Fibrinogen, alpha/beta/gamma chain, C-terminal globular, subdomain 2IPR014716; Fibrinogen, alpha/beta/gamma chain, C-terminal globular, subdomain 1
LOC111112352	2.37591	0.0278935	fibroin heavy chain-like isoform X3	LOC111112814	18.7845	6.17466	10.6323	5.86785	18.7863	IPR002181; Fibrinogen, alpha/beta/gamma chain, C-terminal globular domainIPR014715; Fibrinogen, alpha/beta/gamma chain, C-terminal globular, subdomain 2IPR014716; Fibrinogen, alpha/beta/gamma chain, C-terminal globular, subdomain 1
LOC111112369	-0.00270965	0.0044688	extracellular tyrosine-protein kinase PKDCC-like	LOC111112822	3.32651	5.66455	5.78733	2.79449	2.06342	IPR007110; Immunoglobulin-like domainIPR013783; Immunoglobulin-like fold
LOC111112400	2.60903	0.0145212	EF-hand calcium-binding domain-containing protein 1 isoform X1	LOC111112912	41.6424	50.3041	46.2505	55.1573	56.9028	IPR001007; VWFC domainIPR001599; Alpha-2-macroglobulinIPR002890; Alpha-2-macroglobulin, N-terminalIPR008930; Terpenoid cyclases/protein prenyltransferase alpha-alpha toroidIPR009048; Alpha-macroglobulin, receptor-bindingIPR011625; Alpha-2-macroglobulin, N-terminal 2IPR011626; Alpha-macroglobulin complement component
LOC111112418	0.0324783	3.39647e-05	serine/threonine-protein phosphatase 6 regulatory ankyrin repeat subunit B-like isoform X1	LOC111112914	0	0.52688	25.9219	14.4538	6.18768
LOC111112433	-0.0252477	0.0479238	transcription factor E2F3-like	LOC111112957	9.10477	8.77652	7.16425	3.735	12.6838	IPR001087; GDSL lipase/esteraseIPR013830; SGNH hydrolase-type esterase domain
LOC111112499	-0.0387934	0.0329416	uncharacterized protein LOC111112499	LOC111113003	13.5378	40.8915	20.3373	10.0851	21.2529	IPR008979; Galactose-binding domain-like
LOC111112550	-0.000986519	0.0107126	insulin-like growth factor 2 mRNA-binding protein 2 isoform X2	LOC111113020	0.962195	2.23199	3.10962	6.50092	6.19007	IPR000742; EGF-like domainIPR008979; Galactose-binding domain-like
LOC111112558	-8.88571	4.41761e-05	dnaJ homolog subfamily C member 5-like isoform X3	LOC111113084	5.56532	1.87721	4.82457	1.09933	4.42386	IPR000742; EGF-like domainIPR008979; Galactose-binding domain-like
LOC111112614	0.134976	0.0233661	uncharacterized protein LOC111112614 isoform X2	LOC111113117	96.9236	95.533	112.456	68.7795	50.1241	IPR008597; DestabilaseIPR023346; Lysozyme-like domain
LOC111112624	-2.53107	0.0421421	glycoprotein-N-acetylgalactosamine 3-beta-galactosyltransferase 1-like isoform X1	LOC111113118	14.0087	16.0226	21.9356	11.7667	10.9579	IPR008597; DestabilaseIPR023346; Lysozyme-like domain
LOC111112629	-0.0261236	0.00798959	uncharacterized protein LOC111112629 isoform X7	LOC111113119	60.9657	60.0915	72.2514	42.8652	32.5516	IPR008597; DestabilaseIPR023346; Lysozyme-like domain
LOC111112657	-0.0323932	0.0353953	uncharacterized protein LOC111112657 isoform X1	LOC111113149	1.84284	18.2022	3.64908	5.10118	16.3578
LOC111112685	-0.147529	0.0244695	uncharacterized protein LOC111112685 isoform X5	LOC111113175	36.4997	91.7664	97.5325	32.127	62.1822	IPR000742; EGF-like domainIPR008979; Galactose-binding domain-like
LOC111112699	-0.00169195	9.49e-06	multidrug resistance protein 1B-like isoform X1	LOC111113177	14.746	52.7469	41.6419	17.4878	34.6785	IPR000742; EGF-like domainIPR008979; Galactose-binding domain-like
LOC111112731	0.148637	0.0164279	protein FAM81A-like	LOC111113186	18.7831	47.1876	60.1681	11.0784	47.0334	IPR000742; EGF-like domainIPR008979; Galactose-binding domain-like
LOC111112794	-0.027101	1.50844e-05	polypeptide N-acetylgalactosaminyltransferase 5-like	LOC111113190	2.75705	5.03788	5.60321	2.44651	2.04262	IPR000742; EGF-like domainIPR008979; Galactose-binding domain-likeIPR009030; Growth factor receptor cysteine-rich domain
LOC111112798	5.45727	0.0410127	putative nuclease HARBI1	LOC111113196	24.9358	74.358	62.1328	21.9911	43.5482	IPR008979; Galactose-binding domain-like
LOC111112810	-0.0125268	0.0333171	uncharacterized protein LOC111112810 isoform X8	LOC111113208	40.6594	92.9711	92.5994	20.2695	71.8014	IPR008979; Galactose-binding domain-like
LOC111112991	0.0102271	0.0158239	multidrug resistance protein 1-like isoform X5	LOC111113243	0.477233	3.45218	0.958521	8.0368	4.00143
LOC111113026	-0.00916548	0.000969829	cathepsin L	LOC111113259	4.39628	6.01425	4.56833	10.0336	11.9504	IPR000542; Acyltransferase ChoActase/COT/CPT
LOC111113027	-0.0920762	0.00470922	parathyroid hormone 2 receptor-like	LOC111113340	4.55187	4.0622	5.81814	2.51019	2.14897	IPR000315; B-box-type zinc fingerIPR011042; Six-bladed beta-propeller, TolB-like
LOC111113056	-0.0114121	0.00421684	serine/threonine-protein phosphatase 6 regulatory ankyrin repeat subunit B-like isoform X1	LOC111113373	0.545822	1.59577	4.74554	4.13313	5.73269	IPR000742; EGF-like domainIPR008979; Galactose-binding domain-like
LOC111113098	-0.00175966	0.0342157	dynein heavy chain 6, axonemal-like isoform X1	LOC111113409	20.0274	28.8779	37.3217	7.8157	33.1259	IPR000742; EGF-like domainIPR008979; Galactose-binding domain-like
LOC111113173	8.50473	4.29954e-05	phosphatidylinositol 4-phosphate 5-kinase type-1 gamma-like isoform X1	LOC111113425	17.6861	37.2492	12.2248	8.60366	9.08993	IPR000742; EGF-like domainIPR006149; EB domain
LOC111113188	7.22355	0.000696507	dnaJ homolog subfamily C member 25 homolog	LOC111113510	1.46753	31.9059	2.3807	27.9248	21.8651
LOC111113238	-0.124719	0.00798959	dipeptidase 1-like	LOC111113551	10.0002	6.90534	10.2761	18.7525	12.0808
LOC111113278	-0.155544	0.00522187	protein scribble homolog isoform X1	LOC111113575	3.95983	9.96335	4.58655	14.9388	17.9551	IPR001584; Integrase, catalytic coreIPR012337; Ribonuclease H-like domain
LOC111113324	1.91137	0.0483797	Serine/threonine-protein phosphatase 6 regulatory ankyrin repeat subunit B	LOC111113576	3.2754	6.96948	3.35149	14.0625	12.8579	IPR000477; Reverse transcriptase domainIPR021109; Aspartic peptidase domain
LOC111113337	4.01892	2.25e-05	transmembrane emp24 domain-containing protein 5-like	LOC111113845	15.1537	26.4417	19.7488	10.8514	15.4631	IPR000742; EGF-like domainIPR008979; Galactose-binding domain-like
LOC111113366	-1.5612	0.0420431	polypeptide N-acetylgalactosaminyltransferase 5-like	LOC111113988	10.3793	6.722	7.27332	14.1611	13.0328	IPR024810; Mab-21 domain
LOC111113390	-1.03985	0.0418061	polycystic kidney disease protein 1-like 1	LOC111114113	0.827388	5.34455	2.16992	0.407845	0.043106	IPR001214; SET domainIPR003655; Krueppel-associated box-relatedIPR007087; Zinc finger, C2H2IPR013087; Zinc finger C2H2-type/integrase DNA-binding domainIPR015880; Zinc finger, C2H2-like
LOC111113427	-0.0259967	0.00360096	proline-rich transmembrane protein 1-like	LOC111114143	10.1945	5.26468	11.6623	16.6995	15.7777	IPR000276; G protein-coupled receptor, rhodopsin-likeIPR017452; GPCR, rhodopsin-like, 7TM
LOC111113428	-0.0258813	1.50844e-05	5-hydroxytryptamine receptor-like	LOC111114148	18.6947	6.75724	6.65929	5.73557	23.5053	IPR000477; Reverse transcriptase domainIPR001584; Integrase, catalytic coreIPR001878; Zinc finger, CCHC-typeIPR012337; Ribonuclease H-like domainIPR021109; Aspartic peptidase domain
LOC111113547	4.35027	0.00516453	uncharacterized protein LOC111113547	LOC111114166	0	8.82687	0	6.95482	7.83749	IPR002181; Fibrinogen, alpha/beta/gamma chain, C-terminal globular domainIPR014715; Fibrinogen, alpha/beta/gamma chain, C-terminal globular, subdomain 2IPR014716; Fibrinogen, alpha/beta/gamma chain, C-terminal globular, subdomain 1
LOC111113633	1.72882	0.037849	Ankyrin repeat domain-containing protein 53	LOC111114222	2.07721	3.22693	1.78413	8.82485	3.67155	IPR001429; P2X purinoreceptor
LOC111113756	-7.4581	0.000785915	DNA damage-regulated autophagy modulator protein 1-like isoform X1	LOC111114306	3.1874	7.55455	1.60047	3.08933	1.80678	IPR010345; Interleukin-17 familyIPR029034; Cystine-knot cytokine
LOC111114011	-0.0475132	0.0209866	zinc finger protein 665-like	LOC111114322	4.22312	3.57256	6.39422	4.65993	6.07674	IPR001424; Superoxide dismutase, copper/zinc binding domain
LOC111114132	0.00741775	0.0158948	putative nuclease HARBI1	LOC111114600	32.3732	54.8368	21.731	14.72	19.6533	IPR010300; Cysteine dioxygenase type IIPR011051; RmlC-like cupin domainIPR014710; RmlC-like jelly roll fold
LOC111114476	-0.00586177	0.00155819	VWFA and cache domain-containing protein 1-like	LOC111114630	158.728	122.833	49.1867	40.8828	32.9187	IPR010300; Cysteine dioxygenase type IIPR011051; RmlC-like cupin domainIPR014710; RmlC-like jelly roll fold
LOC111114510	2.59389	0.0116181	uncharacterized protein LOC111114510 isoform X1	LOC111114637	15.9043	11.9663	19.8978	4.49005	15.0445
LOC111114530	0.767054	0.0395842	Glucose dehydrogenase [acceptor]	LOC111114658	1.72393	0.236104	8.6774	1.38314	1.07184	IPR006073; GTP binding domainIPR027417; P-loop containing nucleoside triphosphate hydrolase
LOC111114548	0.0158165	0.0287845	beta-1,4-galactosyltransferase galt-1-like	LOC111114681	125.891	61.891	51.1324	37.3539	41.5484	IPR001612; Caveolin
LOC111114660	0.182263	0.0412198	caveolin-1-like	LOC111114717	31.259	16.1738	58.8604	55.0042	30.125
LOC111114694	-0.0387083	0.014799	thioredoxin-like protein 1	LOC111114803	6.54105	17.053	23.7606	6.79555	24.6464	IPR011042; Six-bladed beta-propeller, TolB-like
LOC111114721	-0.00997387	0.0136132	transformation/transcription domain-associated protein-like	LOC111114827	5.13519	4.40834	6.0857	10.2466	1.15297	IPR001304; C-type lectinIPR016186; C-type lectin-likeIPR016187; C-type lectin foldIPR018378; C-type lectin, conserved site
LOC111114836	0.0187962	0.0153875	tropomodulin-like isoform X2	LOC111114865	88.3096	123.598	104.665	66.2589	97.3942	IPR007087; Zinc finger, C2H2IPR013087; Zinc finger C2H2-type/integrase DNA-binding domainIPR015880; Zinc finger, C2H2-like
LOC111114842	-6.67586	0.00284989	SWI/SNF-related matrix-associated actin-dependent regulator of chromatin subfamily D member 1-like isoform X1	LOC111114866	2.79316	3.4058	5.59411	2.96669	2.00989
LOC111114853	-0.0124823	0.0172315	cyclin-H-like isoform X1	LOC111114898	47.4097	37.8066	46.9365	60.8514	53.3141	IPR001190; SRCR domainIPR017448; SRCR-like domain
LOC111114901	-0.00171184	2.72e-06	natural resistance-associated macrophage protein 2-like isoform X1	LOC111114972	7.94432	3.13514	1.37693	8.76094	5.58994
LOC111114902	-0.132778	0.029221	tRNA-dihydrouridine(47) synthase [NAD(P)(+)]-like	LOC111115119	3.11241	2.16777	15.2723	10.6194	8.20682	IPR000742; EGF-like domainIPR001846; von Willebrand factor, type D domainIPR013032; EGF-like, conserved site
LOC111114926	-0.00559574	0.0390746	uncharacterized protein LOC111104626 isoform X2	LOC111115120	9.1689	9.55588	1.1626	21.8783	10.6414	IPR006149; EB domain
LOC111114939	1.14832	0.0347037	myeloid differentiation primary response protein MyD88-like	LOC111115143	2.3893	3.12717	11.4481	4.37501	1.93481
LOC111114966	-1.97621	0.0483427	L-ascorbate oxidase-like	LOC111115161	47.5369	106.616	64.5438	37.2534	33.8308
LOC111114977	2.27399	0.00675235	stabilizer of axonemal microtubules 2-like isoform X2	LOC111115169	2.47347	7.60027	3.8162	6.7524	6.58182	IPR001304; C-type lectinIPR016186; C-type lectin-likeIPR016187; C-type lectin fold
LOC111114979	-0.00448088	0.00862129	serine/arginine repetitive matrix protein 2-like isoform X2	LOC111115187	0	63.0444	5.03956	2.62593	31.6376	IPR006703; AIG1-type guanine nucleotide-binding (G) domainIPR027417; P-loop containing nucleoside triphosphate hydrolase
LOC111115046	-2.75354	0.000281792	kinesin-like protein KIF23 isoform X2	LOC111115218	16.1593	36.501	44.007	11.4738	34.2504	IPR001073; C1q domainIPR008983; Tumour necrosis factor-like domain
LOC111115099	-6.892	0.000693338	potassium voltage-gated channel unc-103-like isoform X5	LOC111115230	26.5951	27.6159	32.7892	35.5598	29.0278	IPR009011; Mannose-6-phosphate receptor binding domainIPR028927; Mannose-6-phosphate receptor
LOC111115168	-0.00378455	0.0205196	uncharacterized protein LOC111115168	LOC111115290	0	1.29758	0	6.31631	0.895198	IPR000210; BTB/POZ domainIPR011333; SKP1/BTB/POZ domain
LOC111115253	7.17483	0.0274629	uncharacterized protein LOC111115253 isoform X1	LOC111115384	85.6886	110.328	36.4052	39.0997	34.2351	IPR010300; Cysteine dioxygenase type IIPR011051; RmlC-like cupin domainIPR014710; RmlC-like jelly roll fold
LOC111115287	-0.00792006	0.047898	BTB and MATH domain-containing protein 42-like isoform X2	LOC111115450	3.62515	3.00415	17.2956	1.15172	2.80658
LOC111115333	0.00474925	0.0310979	Werner syndrome ATP-dependent helicase-like isoform X1	LOC111115484	4.75802	11.5764	3.71612	7.21723	13.7397	IPR012337; Ribonuclease H-like domain
LOC111115342	0.0178632	0.00174969	uncharacterized PE-PGRS family protein PE_PGRS54-like isoform X4	LOC111115485	25.4046	8.36992	2.81463	21.4602	20.4547	IPR001134; Netrin domainIPR008993; Tissue inhibitor of metalloproteinases-like, OB-foldIPR018933; Netrin module, non-TIMP type
LOC111115421	1.94188	0.0327203	sperm-associated antigen 16 protein-like isoform X1	LOC111115529	44.4692	37.0224	57.2385	52.1701	60.6502	IPR001368; TNFR/NGFR cysteine-rich region
LOC111115424	-0.00803005	0.0320756	UBX domain-containing protein 1	LOC111115592	1.98869	8.05829	4.75592	1.28442	3.42093	IPR024810; Mab-21 domain
LOC111115500	-0.0114366	0.0233661	multidrug resistance-associated protein 1-like	LOC111115597	2.67865	3.35137	2.93424	13.7991	3.44001	IPR011515; Shugoshin, C-terminal
LOC111115568	-7.14075	0.00278603	formin-like protein CG32138 isoform X1	LOC111115653	32.0465	3.80604	4.35452	16.006	6.18835	IPR001073; C1q domainIPR008983; Tumour necrosis factor-like domain
LOC111115612	-0.0101839	0.019051	serine/threonine-protein phosphatase 6 regulatory ankyrin repeat subunit B-like	LOC111115716	0	20.6746	6.80846	6.7143	6.0649
LOC111115769	-0.55773	0.00224322	furin-like protease kpc-1 isoform X1	LOC111115717	4.15695	9.13759	6.35134	2.7549	5.89013	IPR003961; Fibronectin type IIIIPR007110; Immunoglobulin-like domainIPR013783; Immunoglobulin-like fold
LOC111115795	-0.117697	0.0393357	partitioning defective 3 homolog isoform X1	LOC111115723	13.6606	73.5265	25.0828	11.7964	49.7418	IPR001073; C1q domainIPR008983; Tumour necrosis factor-like domain
LOC111115796	1.73036	0.0316033	Partitioning defective 3-like protein	LOC111115734	6.46625	5.53519	6.92765	8.88029	11.1614	IPR024810; Mab-21 domain
LOC111115841	-0.0834642	0.0278591	golgin subfamily A member 4-like isoform X2	LOC111115736	4.76608	4.00375	2.61691	5.0739	6.36121	IPR024810; Mab-21 domain
LOC111115842	-0.0957138	0.0430884	golgin subfamily A member 4-like isoform X2	LOC111115737	240.907	1626.8	635.026	306.45	528.682	IPR004031; PMP-22/EMP/MP20/Claudin superfamily
LOC111115844	-5.30834	0.0173754	rho GTPase-activating protein 12-like isoform X2	LOC111115806	2.38952	1.08939	0.423123	5.96675	1.10369
LOC111115873	-0.04157	0.0363452	mucin-like protein	LOC111115807	5.2965	4.18408	5.86196	7.48368	4.01426	IPR001370; BIR repeatIPR001841; Zinc finger, RING-type
LOC111116005	2.35775	0.0122089	spermatogenesis-associated protein 48-like	LOC111115814	7.75793	4.21485	3.02551	6.18598	11.0656
LOC111116029	0.142477	0.0164279	unconventional myosin-XVIIIa-like isoform X2	LOC111115888	4.16458	2.03992	1.60321	5.4492	4.81973	IPR000315; B-box-type zinc finger
LOC111116042	-0.131732	0.0194452	kielin/chordin-like protein isoform X9	LOC111115902	0	27.1564	4.32446	2.53401	16.946	IPR006703; AIG1-type guanine nucleotide-binding (G) domainIPR027417; P-loop containing nucleoside triphosphate hydrolase
LOC111116532	3.54586	0.0109389	transient receptor potential cation channel subfamily M member 2-like isoform X1	LOC111115928	15.9284	13.486	20.0706	12.0355	10.809	IPR008597; DestabilaseIPR023346; Lysozyme-like domain
LOC111116555	-0.024462	0.0188268	transient receptor potential cation channel subfamily M member 2-like	LOC111115939	1.45141	7.10839	3.93134	4.4251	13.9012	IPR006201; Neurotransmitter-gated ion-channelIPR006202; Neurotransmitter-gated ion-channel ligand-binding domain
LOC111116607	-0.00776105	0.00068582	Serine/threonine-protein kinase greatwall	LOC111115957	7.08827	5.16562	1.6089	5.34781	6.10684
LOC111116615	8.73012	9.70926e-05	trihelix transcription factor GTL2-like	LOC111115974	13.5068	9.48545	14.108	3.05364	8.71626	IPR027805; Transposase, Helix-turn-helix domain
LOC111116629	-0.0110029	0.0244165	receptor-type tyrosine-protein phosphatase epsilon-like	LOC111115976	38.9879	24.58	23.6253	8.09715	12.805	IPR011335; Restriction endonuclease type II-likeIPR011604; Exonuclease, phage-type/RecB, C-terminalIPR019080; YqaJ viral recombinase
LOC111116630	-0.0140921	0.00166164	tax1-binding protein 1 homolog isoform X2	LOC111115984	6.15866	2.10979	28.6925	0	3.44702	IPR032037; Methylmalonic aciduria and homocystinuria type C family
LOC111116632	3.47006	0.0404968	Calmodulin-like protein 12	LOC111116003	14.9272	2.54201	32.6168	4.31562	9.04622
LOC111116694	-0.00979485	0.0304893	glycerol-3-phosphate dehydrogenase [NAD(+)], cytoplasmic-like	LOC111116031	8.0692	10.71	13.9969	0	4.15819	IPR001304; C-type lectinIPR016186; C-type lectin-likeIPR016187; C-type lectin foldIPR018378; C-type lectin, conserved site
LOC111116740	-0.0219492	0.0219774	Putative transcription factor PML	LOC111116063	6.91906	101.122	33.3452	143.376	53.9071	IPR001304; C-type lectinIPR016186; C-type lectin-likeIPR016187; C-type lectin foldIPR018378; C-type lectin, conserved site
LOC111116777	-0.0692723	0.0368862	receptor-type tyrosine-protein phosphatase alpha-like isoform X3	LOC111116101	10.1421	12.0088	15.7769	8.51155	12.7378	IPR000742; EGF-like domainIPR001304; C-type lectinIPR007110; Immunoglobulin-like domainIPR009030; Growth factor receptor cysteine-rich domainIPR013098; Immunoglobulin I-setIPR013783; Immunoglobulin-like foldIPR016186; C-type lectin-like
LOC111116778	-0.0428209	0.00427823	uncharacterized protein LOC111116793	LOC111116128	9.20476	18.5037	7.69078	6.68845	11.1611	IPR002110; Ankyrin repeatIPR020683; Ankyrin repeat-containing domainIPR027417; P-loop containing nucleoside triphosphate hydrolase
LOC111116793	-0.00142389	0.0339279	uncharacterized protein LOC111116807	LOC111116136	3.381	7.44721	7.87637	2.21581	7.10072	IPR008979; Galactose-binding domain-like
LOC111116807	4.12982	0.00967116	solute carrier organic anion transporter family member 4A1-like	LOC111116140	8.54845	31.5652	18.1053	8.12362	14.4962	IPR024810; Mab-21 domain
LOC111116898	0.110545	0.0223835	DNA damage-regulated autophagy modulator protein 1-like isoform X1	LOC111116249	11.3708	17.1586	8.57876	16.8631	18.9934	IPR001304; C-type lectinIPR016186; C-type lectin-likeIPR016187; C-type lectin foldIPR018378; C-type lectin, conserved site
LOC111117164	-1.66882	0.0211341	cytoplasmic aconitate hydratase-like isoform X1	LOC111116460	4.50694	3.3834	1.91841	2.28893	6.32944	IPR004603; DNA mismatch endonuclease vsrIPR004868; DNA-directed DNA polymerase, family B, mitochondria/virusIPR012337; Ribonuclease H-like domainIPR023211; DNA polymerase, palm domain
LOC111117298	-0.0174529	0.0460347	tripartite motif-containing protein 3-like	LOC111116587	8.85949	14.4574	11.9745	3.39296	8.63924	IPR011042; Six-bladed beta-propeller, TolB-like
LOC111117340	-0.0243857	0.0245317	transient receptor potential cation channel subfamily M member 2-like	LOC111116599	5.65971	12.1032	8.15105	5.87957	7.05645	IPR003599; Immunoglobulin subtypeIPR003961; Fibronectin type IIIIPR007110; Immunoglobulin-like domainIPR013151; ImmunoglobulinIPR013783; Immunoglobulin-like fold
LOC111117354	8.26343	0.0138599	nascent polypeptide-associated complex subunit alpha, muscle-specific form	LOC111116600	6.12368	14.994	11.5982	4.06337	9.9316	IPR007110; Immunoglobulin-like domainIPR013783; Immunoglobulin-like fold
LOC111117417	-4.44839	0.00100654	transcription factor 4-like isoform X10	LOC111116612	1.49961	2.64321	5.53832	0.2677	0.704428	IPR001304; C-type lectinIPR016186; C-type lectin-likeIPR016187; C-type lectin fold
LOC111117454	-0.0396642	0.000913707	uncharacterized protein LOC111117454 isoform X1	LOC111116624	14.141	13.7002	5.14563	12.5175	14.8681
LOC111117465	0.0987926	0.0406355	organic cation transporter protein-like	LOC111116792	2.03354	5.26081	4.88183	1.45967	3.58561	IPR000742; EGF-like domainIPR008979; Galactose-binding domain-like
LOC111117491	-0.145039	0.00714702	blastula protease 10	LOC111116809	26.0728	48.9422	18.6351	12.2363	14.6539	IPR010300; Cysteine dioxygenase type IIPR011051; RmlC-like cupin domainIPR014710; RmlC-like jelly roll fold
LOC111117697	1.48353	0.0127051	centromere-associated protein E-like	LOC111116878	3.97902	0.690058	7.88692	5.97302	5.31808	IPR005821; Ion transport domain
LOC111117740	-0.0401606	0.00233929	uncharacterized protein LOC111117740 isoform X2	LOC111116899	4.56669	9.2447	1.30852	12.6044	12.1966
LOC111117820	-1.1551	0.0237678	prostaglandin E2 receptor EP4 subtype	LOC111116908	1.27042	3.3489	3.42334	1.55969	5.68108	IPR001304; C-type lectinIPR016186; C-type lectin-likeIPR016187; C-type lectin foldIPR018378; C-type lectin, conserved site
LOC111117921	-0.0201647	0.0148908	lethal(3)malignant brain tumor-like protein 3 isoform X1	LOC111116927	1.81204	3.55889	5.92759	0.97049	5.71455	IPR000742; EGF-like domain
LOC111118008	3.09243	0.0239353	tctex1 domain-containing protein 1	LOC111116931	3.76074	5.48613	6.1144	1.77803	6.04222	IPR000742; EGF-like domainIPR008979; Galactose-binding domain-likeIPR022710; Metallothionein domain, yeast
LOC111118026	-0.119842	0.00807921	unconventional myosin-XV-like isoform X1	LOC111116981	5.64391	0.840617	4.08189	2.49393	1.16787	IPR000315; B-box-type zinc fingerIPR011042; Six-bladed beta-propeller, TolB-like
LOC111118074	-0.00506722	0.00447136	spindle assembly abnormal protein 6 homolog	LOC111117063	2.32589	4.31921	9.07211	1.85691	3.02526	IPR000742; EGF-like domainIPR008979; Galactose-binding domain-like
LOC111118078	1.54805	0.0050334	helicase-like transcription factor	LOC111117138	4.59858	7.65199	3.17365	1.23139	4.33645
LOC111118093	-0.102053	2.08251e-06	uncharacterized protein LOC111118074 isoform X1	LOC111117154	10.6714	5.70339	10.6207	16.9209	12.9086	IPR001660; Sterile alpha motif domainIPR004835; Chitin synthaseIPR013761; Sterile alpha motif/pointed domain
LOC111118145	2.21168	0.0127051	nucleoside diphosphate kinase homolog 5-like	LOC111117242	4.94174	1.56115	0	5.07052	5.13473	IPR001584; Integrase, catalytic coreIPR008042; Retrotransposon, PaoIPR012337; Ribonuclease H-like domain
LOC111118154	9.2538	0.000185715	enkurin domain-containing protein 1	LOC111117323	3.74802	28.6365	3.99094	19.9017	19.8993	IPR001846; von Willebrand factor, type D domainIPR013032; EGF-like, conserved site
LOC111118209	-1.58315	0.0121958	low-density lipoprotein receptor-related protein 2-like	LOC111117447	4.80149	9.7578	20.8297	8.10777	7.96218	IPR001254; Serine proteases, trypsin domainIPR009003; Peptidase S1, PA clan
LOC111118239	-3.89051	0.00518331	CDK5 and ABL1 enzyme substrate 1 isoform X3	LOC111117571	10.1153	15.4811	60.8511	16.8647	12.0914	IPR002223; Pancreatic trypsin inhibitor Kunitz domainIPR006552; VWC outIPR008037; Pacifastin domainIPR020901; Proteinase inhibitor I2, Kunitz, conserved site
LOC111118272	-0.0525177	0.0128787	myelin regulatory factor-like isoform X10	LOC111117598	5.7886	8.92249	10.8748	11.0584	10.9623	IPR000157; Toll/interleukin-1 receptor homology (TIR) domainIPR001611; Leucine-rich repeatIPR003591; Leucine-rich repeat, typical subtypeIPR032675; Leucine-rich repeat domain, L domain-like
LOC111118274	0.232696	0.049943	tctex1 domain-containing protein 2-like	LOC111117599	12.2309	19.5766	23.8187	25.9227	21.5016	IPR000157; Toll/interleukin-1 receptor homology (TIR) domainIPR001611; Leucine-rich repeatIPR003591; Leucine-rich repeat, typical subtypeIPR032675; Leucine-rich repeat domain, L domain-like
LOC111118298	-2.09519	0.00100654	survival of motor neuron-related-splicing factor 30-like	LOC111117606	7.23418	7.81987	4.0844	2.21234	11.6852
LOC111118304	-0.00919981	0.0427605	RNA binding protein fox-1 homolog 3 isoform X1	LOC111117624	7.0821	12.4443	6.6229	4.45004	4.78383	IPR000210; BTB/POZ domainIPR011333; SKP1/BTB/POZ domainIPR011705; BTB/Kelch-associatedIPR012983; PHR
LOC111118318	-0.84314	0.0335961	THO complex subunit 4	LOC111117702	24.7567	6.09142	9.09934	27.3375	33.9497
LOC111118350	1.6335	0.0388936	coiled-coil domain-containing protein 166-like	LOC111117704	3.82052	7.32546	3.33962	3.98156	5.42874	IPR001304; C-type lectinIPR016186; C-type lectin-likeIPR016187; C-type lectin foldIPR018378; C-type lectin, conserved site
LOC111118379	6.97508	0.0153566	contactin-associated protein-like 5 isoform X1	LOC111117755	18.2962	29.5337	29.9854	9.70413	31.2511	IPR008979; Galactose-binding domain-like
LOC111118431	-1.9571	0.0254819	growth arrest and DNA damage-inducible protein GADD45 alpha	LOC111117802	23.3833	34.565	28.9026	35.6522	42.8239	IPR001304; C-type lectinIPR016186; C-type lectin-likeIPR016187; C-type lectin foldIPR018378; C-type lectin, conserved site
LOC111118446	2.30449	0.00925271	dynein regulatory complex subunit 3-like	LOC111117829	101.176	30.7922	36.9419	94.2505	55.9253	IPR005656; MmgE/PrpD
LOC111118463	-0.0358657	0.0151183	NADH-cytochrome b5 reductase-like protein	LOC111117870	12.0545	4.39412	24.4764	9.33253	4.31589	IPR001846; von Willebrand factor, type D domainIPR013032; EGF-like, conserved site
LOC111118652	-0.0107969	0.0232429	cysteine--tRNA ligase, cytoplasmic-like isoform X2 [Crassostrea virginica]	LOC111117871	0	6.83627	0	7.33552	7.74469	IPR001846; von Willebrand factor, type D domain
LOC111118684	-12.4604	9.50207e-08	phosphatase and actin regulator 4B-like isoform X1	LOC111117943	3.315	7.53718	9.01314	19.278	6.61165	IPR008197; WAP-type 'four-disulfide core' domain
LOC111118701	-1.01412	0.00595192	nucleosome-remodeling factor subunit BPTF isoform X1	LOC111118057	46.4738	3.41179	0.599401	15.2111	9.79149	IPR002889; Carbohydrate-binding WSCIPR013994; Carbohydrate-binding WSC, subgroup
LOC111118753	1.19096	0.0126676	netrin receptor UNC5C-like isoform X1	LOC111118091	203.748	72.4421	49.0281	134.582	171.338	IPR001346; Interferon regulatory factor DNA-binding domainIPR011991; Winged helix-turn-helix DNA-binding domain
LOC111118790	0.0150468	0.0333171	uncharacterized protein LOC111118790 isoform X3	LOC111118097	749.206	135.377	17.1305	528.94	106.816	IPR002048; EF-hand domainIPR011992; EF-hand domain pairIPR018247; EF-Hand 1, calcium-binding site
LOC111118818	-0.00927338	0.00080922	inositol hexakisphosphate kinase 1-like isoform X1 [Crassostrea virginica]	LOC111118098	821.158	214.613	24.1313	522.22	127.28	IPR002048; EF-hand domainIPR011992; EF-hand domain pairIPR018247; EF-Hand 1, calcium-binding site
LOC111118821	-0.00130666	0.0156305	WSC domain-containing protein ARB_07867-like [Crassostrea virginica]	LOC111118213	2.43207	1.97031	2.24799	8.77419	3.99623
LOC111118887	1.52464	0.0349101	intraflagellar transport protein 25 homolog	LOC111118223	9.64473	7.97996	16.3597	13.6595	13.6424	IPR000889; Glutathione peroxidaseIPR012336; Thioredoxin-like foldIPR029759; Glutathione peroxidase active siteIPR029760; Glutathione peroxidase conserved site
LOC111118907	8.29351	0.00362892	methylated-DNA--protein-cysteine methyltransferase-like	LOC111118242	11.0276	6.02568	4.74482	11.9392	7.5331	IPR000276; G protein-coupled receptor, rhodopsin-likeIPR008365; Prostanoid receptorIPR017452; GPCR, rhodopsin-like, 7TM
LOC111118918	0.000974244	0.0320414	probable helicase with zinc finger domain	LOC111118245	3.75082	10.2756	6.99839	3.59498	6.13184	IPR029034; Cystine-knot cytokine
LOC111118964	-0.0751776	3.03463e-07	Zinc finger FYVE domain-containing protein 9	LOC111118247	86.1013	90.0461	54.1358	55.1576	51.3772	IPR000866; Alkyl hydroperoxide reductase subunit C/ Thiol specific antioxidantIPR012336; Thioredoxin-like foldIPR019479; Peroxiredoxin, C-terminalIPR024706; Peroxiredoxin, AhpC-type
LOC111119008	-0.0236288	0.00760797	regulator of G-protein signaling 6-like isoform X18	LOC111118278	4.01483	1.42725	6.04882	4.30175	3.4201	IPR000742; EGF-like domainIPR008979; Galactose-binding domain-likeIPR013032; EGF-like, conserved site
LOC111119066	6.60755	0.0162006	WD repeat-containing protein 76-like	LOC111118279	2.17183	5.9241	0	3.95689	0	IPR028060; Big defensin
LOC111119098	-2.91563	0.011994	BMP-2-inducible protein kinase isoform X1	LOC111118301	72.9254	53.2171	93.1442	82.6917	97.5776	IPR028060; Big defensin
LOC111119100	1.83914	0.0323085	uncharacterized protein LOC111119100 isoform X5	LOC111118568	13.2674	11.3275	16.1936	15.5512	16.8976	IPR000203; GPS motifIPR000601; PKD domainIPR001024; PLAT/LH2 domainIPR001304; C-type lectinIPR001611; Leucine-rich repeatIPR002859; PKD/REJ-like domainIPR003591; Leucine-rich repeat, typical subtype
LOC111119105	-1.18372	0.0385763	neurofilament heavy polypeptide isoform X1	LOC111118580	2.60216	4.12476	6.71845	3.12633	1.98522	IPR000571; Zinc finger, CCCH-type
LOC111119119	-0.0332819	0.000898753	uncharacterized protein LOC111119119	LOC111118603	8.01274	8.93099	10.5579	0.740194	2.78292
LOC111119207	-0.0534998	1.5913e-05	Inactive ubiquitin carboxyl-terminal hydrolase 54	LOC111118720	15.418	26.7163	18.4381	9.4182	14.327	IPR000242; PTP type protein phosphataseIPR000387; Tyrosine specific protein phosphatases domainIPR003595; Protein-tyrosine phosphatase, catalyticIPR016130; Protein-tyrosine phosphatase, active siteIPR029021; Protein-tyrosine phosphatase-like
LOC111119208	-0.320535	0.0351804	battenin-like isoform X1	LOC111118740	7.97107	3.07943	5.8178	7.78842	5.06158	IPR000157; Toll/interleukin-1 receptor homology (TIR) domainIPR000742; EGF-like domainIPR013032; EGF-like, conserved site
LOC111119220	1.53552	0.00541717	ATP-binding cassette sub-family G member 2	LOC111118856	5.94104	7.58279	9.88462	1.90702	6.66228	IPR011042; Six-bladed beta-propeller, TolB-like
LOC111119231	2.0692	0.0239353	protein FAM49B isoform X3	LOC111118860	2.43463	5.02167	5.91527	0.955271	9.11496	IPR004875; DDE superfamily endonuclease domainIPR007889; DNA binding HTH domain, Psq-typeIPR009057; Homeodomain-like
LOC111119280	1.32032	0.0437959	coiled-coil domain-containing protein 40-like isoform X2	LOC111118883	22.2552	94.2375	35.8955	21.3405	31.3289	IPR001841; Zinc finger, RING-typeIPR012816; Conserved hypothetical protein CHP02464IPR013083; Zinc finger, RING/FYVE/PHD-type
LOC111119339	4.4556	0.00284989	multidrug resistance protein 2, putative	LOC111118969	9.48195	2.42481	12.3479	11.4166	7.45459	IPR000742; EGF-like domainIPR008979; Galactose-binding domain-like
LOC111119367	7.77047	0.00364462	Tyrosine-protein phosphatase non-receptor type 23	LOC111119089	6.164	3.53623	7.48582	2.63983	2.03143	IPR000182; GNAT domainIPR016181; Acyl-CoA N-acyltransferase
LOC111119371	-7.43385	0.00166664	filamin-A-like isoform X4	LOC111119129	27.8927	85.4047	48.6182	29.0052	46.8671	IPR008854; TPMT familyIPR029063; S-adenosyl-L-methionine-dependent methyltransferase
LOC111119379	4.47462	0.0489533	cytochrome P450 3A11	LOC111119298	10.9397	39.5903	27.9793	12.0898	19.293	IPR000001; KringleIPR013806; Kringle-like foldIPR018056; Kringle, conserved site
LOC111119380	6.87343	6.72535e-05	cytochrome P450 3A19-like	LOC111119300	5.29257	0.806404	1.04403	0.458012	1.07146	IPR010345; Interleukin-17 familyIPR029034; Cystine-knot cytokine
LOC111119397	-0.013131	0.0124295	polycystic kidney disease 2-like 1 protein isoform X1	LOC111119408	18.0573	33.9939	18.4811	16.8497	16.3044	IPR001370; BIR repeat
LOC111119398	-0.0936656	0.0334902	dual 3',5'-cyclic-AMP and -GMP phosphodiesterase 11-like isoform X1	LOC111119516	4.34219	2.60114	3.94074	5.2885	4.35283
LOC111119422	-2.06456	0.0252995	regulator of G-protein signaling 6-like isoform X3	LOC111119575	4.26227	7.85825	1.70176	2.21885	2.46118
LOC111119424	-0.0123641	0.00486821	Plasma kallikrein	LOC111119652	117.713	166.93	99.4497	93.4969	111.131	IPR019380; Casein kinase substrate, phosphoprotein PP28
LOC111119425	4.76022	0.0154482	orexin receptor type 2-like	LOC111119821	206.132	189.288	151.275	251.521	310.493
LOC111119426	-0.004501	0.016163	collagen alpha-2(IX) chain-like isoform X9	LOC111119975	56.9472	50.8772	40.3833	56.3974	47.0269	IPR001748; G10 proteinIPR018230; BUD31/G10-related, conserved site
LOC111119447	-0.00123126	0.00101793	Neuroligin-4, Y-linked	LOC111120019	5.66759	7.78475	9.32107	6.17118	4.09753
LOC111119467	-0.0432783	6.21e-08	Neural cell adhesion molecule L1-like protein	LOC111120021	8.63766	3.69206	4.46073	9.03466	5.98853	IPR000315; B-box-type zinc fingerIPR011042; Six-bladed beta-propeller, TolB-likeIPR013017; NHL repeat, subgroup
LOC111119507	-0.00499976	0.0288012	proline-rich transmembrane protein 1-like	LOC111120042	17.3056	11.5946	19.2627	20.148	20.3271	IPR003598; Immunoglobulin subtype 2IPR003599; Immunoglobulin subtypeIPR007110; Immunoglobulin-like domainIPR013098; Immunoglobulin I-setIPR013106; Immunoglobulin V-set domainIPR013151; ImmunoglobulinIPR013783; Immunoglobulin-like fold
LOC111119518	0.00229526	0.0175209	mucin-6-like isoform X2	LOC111120045	4.61485	2.5019	3.23359	7.98896	4.73958	IPR005240; Protein of unknown function DUF389
LOC111119530	-0.00122482	0.00134595	Leucine-rich repeat-containing protein 7	LOC111120118	27.7005	22.1091	35.6756	32.346	39.7257	IPR000152; EGF-type aspartate/asparagine hydroxylation siteIPR000436; Sushi/SCR/CCP domainIPR000742; EGF-like domainIPR000859; CUB domainIPR001304; C-type lectinIPR001881; EGF-like calcium-binding domainIPR002172; Low-density lipoprotein (LDL) receptor class A repeat
LOC111119535	-0.0677761	0.000205353	spindle pole body component 110-like isoform X1	LOC111120137	14.1846	2.26351	7.56949	10.05	6.95805	IPR000432; DNA mismatch repair protein MutS, C-terminalIPR007696; DNA mismatch repair protein MutS, coreIPR007861; DNA mismatch repair protein MutS, clampIPR011184; DNA mismatch repair MutSIPR027417; P-loop containing nucleoside triphosphate hydrolase
LOC111119558	-1.24626	0.00186512	alpha-mannosidase 2	LOC111120224	3.6246	3.95695	24.8137	23.6334	1.24521	IPR000922; D-galactoside/L-rhamnose binding SUEL lectin domainIPR001073; C1q domainIPR008983; Tumour necrosis factor-like domain
LOC111119559	-0.118761	0.000889776	uncharacterized protein LOC111119559 isoform X1	LOC111120265	7.06269	3.09972	3.49791	9.09822	4.56216	IPR012340; Nucleic acid-binding, OB-foldIPR027417; P-loop containing nucleoside triphosphate hydrolase
LOC111119571	0.00656405	0.0103584	collagen alpha-5(IV) chain-like isoform X7	LOC111120310	2.48416	4.48644	5.68631	0.901365	7.77263	IPR001365; Adenosine/AMP deaminase domainIPR002909; IPT domainIPR013783; Immunoglobulin-like foldIPR014756; Immunoglobulin E-setIPR032466; Metal-dependent hydrolase
LOC111119586	-1.30135	0.000541114	band 4.1-like protein 3 isoform X3	LOC111120510	3.22475	1.59933	5.41006	6.45281	4.3406	IPR011042; Six-bladed beta-propeller, TolB-like
LOC111119594	-0.0981293	0.0430884	microtubule-associated protein RP/EB family member 1-like isoform X7	LOC111120627	6.99376	11.5347	3.91399	4.65378	4.2204	IPR024280; FAM167
LOC111119620	-0.270159	0.0142361	uncharacterized protein LOC111119620 isoform X3	LOC111120650	112.397	109.539	177.911	167.376	181.939	IPR000152; EGF-type aspartate/asparagine hydroxylation siteIPR000436; Sushi/SCR/CCP domainIPR000742; EGF-like domainIPR000859; CUB domainIPR001304; C-type lectinIPR001881; EGF-like calcium-binding domainIPR003410; HYR domain
LOC111119640	-0.00772615	0.0166958	single-stranded DNA-binding protein 3-like isoform X4	LOC111120685	305.236	54.8998	6.20984	250.717	13.2967	IPR000742; EGF-like domainIPR000859; CUB domainIPR000998; MAM domainIPR001506; Peptidase M12A, astacinIPR013032; EGF-like, conserved siteIPR013320; Concanavalin A-like lectin/glucanase domainIPR024079; Metallopeptidase, catalytic domain
LOC111119655	1.60451	0.0480105	Rho GTPase	LOC111120786	30.2353	41.0117	40.3049	25.5423	50.6844	IPR009069; Cysteine alpha-hairpin motif superfamily
LOC111119656	0.269107	0.0165693	WD repeat-containing protein 5-like	LOC111120792	43.9024	11.097	18.5038	34.9822	44.5846	IPR001496; SOCS box domainIPR002110; Ankyrin repeatIPR020683; Ankyrin repeat-containing domain
LOC111119680	-0.0152292	0.016814	DNA damage-regulated autophagy modulator protein 2-like isoform X2	LOC111120966	3.34499	5.27972	5.36095	2.28342	7.18453	IPR003598; Immunoglobulin subtype 2IPR003599; Immunoglobulin subtypeIPR003961; Fibronectin type IIIIPR007110; Immunoglobulin-like domainIPR013151; ImmunoglobulinIPR013162; CD80-like, immunoglobulin C2-setIPR013783; Immunoglobulin-like fold
LOC111119690	-0.0178495	5.51e-06	26S proteasome non-ATPase regulatory subunit 10	LOC111121030	4.84946	8.06549	8.22114	4.71182	9.13763	IPR001293; Zinc finger, TRAF-typeIPR001841; Zinc finger, RING-typeIPR008974; TRAF-likeIPR013083; Zinc finger, RING/FYVE/PHD-typeIPR013323; SIAH-type domainIPR017907; Zinc finger, RING-type, conserved siteIPR018957; Zinc finger, C3HC4 RING-type
LOC111119696	0.0300869	4.66248e-05	serine/threonine-protein kinase LMTK2-like isoform X1	LOC111121149	1.78474	5.57536	7.75694	2.0134	2.44626
LOC111119712	1.44879	6.84e-07	ras-GEF domain-containing family member 1B-like isoform X2	LOC111121335	4.51061	2.26431	9.02369	2.49557	20.4426	IPR013126; Heat shock protein 70 familyIPR018181; Heat shock protein 70, conserved siteIPR029047; Heat shock protein 70kD, peptide-binding domainIPR029048; Heat shock protein 70kD, C-terminal domain
LOC111119752	-0.00573354	0.00279228	fibrillin-2 isoform X3	LOC111121340	34.43	16.9904	16.8133	49.811	12.4371
LOC111119781	-8.14105	4e-05	zinc finger Ran-binding domain-containing protein 2-like isoform X1	LOC111121536	11.2392	10.5138	5.40786	7.49322	5.58154	IPR000001; KringleIPR001190; SRCR domainIPR001254; Serine proteases, trypsin domainIPR001304; C-type lectinIPR002172; Low-density lipoprotein (LDL) receptor class A repeatIPR003609; PAN/Apple domainIPR009003; Peptidase S1, PA clan
LOC111119785	-0.0619421	0.00941956	U4/U6 small nuclear ribonucleoprotein Prp31-like	LOC111121565	51.6814	53.5222	23.7974	10.3025	33.991	IPR013320; Concanavalin A-like lectin/glucanase domain
LOC111119864	0.146233	0.0252995	FAD-dependent oxidoreductase domain-containing protein 2-like	LOC111121812	6.37965	2.44741	1.83755	5.88929	6.38638	IPR000967; Zinc finger, NF-X1-typeIPR027417; P-loop containing nucleoside triphosphate hydrolase
LOC111119893	-0.0290007	1.44e-06	cyclic AMP-dependent transcription factor ATF-3-like	LOC111121813	10.0945	0.752178	0.37727	2.51258	4.93509	IPR027417; P-loop containing nucleoside triphosphate hydrolase
LOC111119896	0.00864142	0.015738	glyoxalase 3-like	LOC111121846	29.1519	49.4176	30.7005	27.6195	34.503	IPR002048; EF-hand domainIPR002172; Low-density lipoprotein (LDL) receptor class A repeatIPR009011; Mannose-6-phosphate receptor binding domainIPR011992; EF-hand domain pairIPR018247; EF-Hand 1, calcium-binding siteIPR026874; Glucosidase 2 subunit betaIPR028146; Glucosidase II beta subunit, N-terminal
LOC111119957	2.11481	0.00862129	uncharacterized protein LOC111119957 isoform X1	LOC111121861	29.8274	10.5452	23.3732	44.61	23.717	IPR002889; Carbohydrate-binding WSCIPR013994; Carbohydrate-binding WSC, subgroup
LOC111119958	-1.19899	0.0296615	Alcohol dehydrogenase class-3	LOC111121867	11.4652	11.1793	5.45743	8.03012	5.65627	IPR000001; KringleIPR001190; SRCR domainIPR001254; Serine proteases, trypsin domainIPR001304; C-type lectinIPR002172; Low-density lipoprotein (LDL) receptor class A repeatIPR003609; PAN/Apple domainIPR009003; Peptidase S1, PA clan
LOC111120009	8.04463	0.000255691	uncharacterized protein C1orf228 homolog isoform X1	LOC111122033	6.4205	5.40351	10.2543	11.8677	10.9596	IPR001766; Fork head domainIPR011991; Winged helix-turn-helix DNA-binding domainIPR018122; Fork head domain conserved site1IPR030456; Fork head domain conserved site 2
LOC111120011	-0.0113872	0.0148132	testis-expressed sequence 15 protein isoform X1	LOC111122037	302.484	88.542	58.8064	141.606	249.128
LOC111120031	1.83976	0.0446644	nucleoside diphosphate kinase homolog 5-like	LOC111122050	20.8802	8.25525	7.34596	14.0326	29.1951	IPR002557; Chitin binding domain
LOC111120056	3.81241	0.0175068	H/ACA ribonucleoprotein complex subunit 1	LOC111122106	0.466116	4.8564	4.83367	7.11415	2.42493	IPR002181; Fibrinogen, alpha/beta/gamma chain, C-terminal globular domainIPR014715; Fibrinogen, alpha/beta/gamma chain, C-terminal globular, subdomain 2IPR014716; Fibrinogen, alpha/beta/gamma chain, C-terminal globular, subdomain 1IPR020837; Fibrinogen, conserved site
LOC111120068	-0.050904	0.00115858	cytosolic endo-beta-N-acetylglucosaminidase-like isoform X1	LOC111122246	80.1701	27.8223	26.0678	86.7879	40.0499	IPR005656; MmgE/PrpD
LOC111120088	2.27174	0.0152918	protein FAM183B-like	LOC111122336	1.12762	18.3297	5.17975	2.28533	1.39062	IPR002110; Ankyrin repeatIPR005821; Ion transport domainIPR020683; Ankyrin repeat-containing domain
LOC111120093	2.36196	0.00652686	UPF0602 protein C4orf47 homolog	LOC111122584	41.2575	58.6763	15.2066	31.0564	16.0951	IPR001368; TNFR/NGFR cysteine-rich region
LOC111120106	-0.0239712	0.0150262	Zinc finger protein PLAG1	LOC111122616	3.79856	12.9584	4.33511	5.40378	8.49729	IPR001073; C1q domainIPR008983; Tumour necrosis factor-like domain
LOC111120134	-0.117985	3.86011e-06	coiled-coil and C2 domain-containing protein 2A-like isoform X1	LOC111122662	12.4852	8.94138	8.9836	13.0132	11.3067	IPR001304; C-type lectinIPR002889; Carbohydrate-binding WSCIPR013994; Carbohydrate-binding WSC, subgroupIPR016186; C-type lectin-likeIPR016187; C-type lectin fold
LOC111120211	5.67213	1.06967e-06	cytochrome P450 3A11	LOC111122775	2.8942	4.61091	5.31152	6.22373	8.28891	IPR002181; Fibrinogen, alpha/beta/gamma chain, C-terminal globular domainIPR014715; Fibrinogen, alpha/beta/gamma chain, C-terminal globular, subdomain 2IPR014716; Fibrinogen, alpha/beta/gamma chain, C-terminal globular, subdomain 1IPR020837; Fibrinogen, conserved site
LOC111120232	1.79261	0.03333	trichohyalin isoform X1	LOC111122926	14.6467	15.8777	19.818	36.9968	14.8441	IPR002181; Fibrinogen, alpha/beta/gamma chain, C-terminal globular domainIPR014715; Fibrinogen, alpha/beta/gamma chain, C-terminal globular, subdomain 2IPR014716; Fibrinogen, alpha/beta/gamma chain, C-terminal globular, subdomain 1IPR020837; Fibrinogen, conserved site
LOC111120472	-0.0500575	0.000419492	collagen alpha-1(I) chain-like	LOC111122960	5.00343	18.2257	11.1161	3.03336	10.9879	IPR003599; Immunoglobulin subtypeIPR003961; Fibronectin type IIIIPR007110; Immunoglobulin-like domainIPR013098; Immunoglobulin I-setIPR013783; Immunoglobulin-like fold
LOC111120475	9.16384	1.50844e-05	uncharacterized protein LOC111120475 isoform X2	LOC111123018	1.2556	1.42844	3.23724	2.40943	3.5179	IPR001304; C-type lectinIPR003609; PAN/Apple domainIPR016186; C-type lectin-likeIPR016187; C-type lectin fold
LOC111120485	-9.01182	2.402e-06	putative ferric-chelate reductase 1 isoform X1	LOC111123070	1.76021	2.80932	5.01272	5.78063	13.3489
LOC111120517	-0.248847	0.00624462	stromal membrane-associated protein 1-like isoform X5	LOC111123156	9.26679	10.6988	15.8873	3.89572	32.2117	IPR001117; Multicopper oxidase, type 1IPR002355; Multicopper oxidase, copper-binding siteIPR008972; CupredoxinIPR011706; Multicopper oxidase, type 2IPR011707; Multicopper oxidase, type 3IPR033138; Multicopper oxidases, conserved site
LOC111120524	-0.00194531	0.00321987	Follistatin-related protein 5	LOC111123226	6.81263	6.36946	6.7791	15.1353	5.20937	IPR002181; Fibrinogen, alpha/beta/gamma chain, C-terminal globular domainIPR014715; Fibrinogen, alpha/beta/gamma chain, C-terminal globular, subdomain 2IPR014716; Fibrinogen, alpha/beta/gamma chain, C-terminal globular, subdomain 1IPR020837; Fibrinogen, conserved site
LOC111120526	-0.0012927	0.0476519	Location of vulva defective 1	LOC111123273	53.9619	184.477	494.001	149.211	115.42
LOC111120559	-0.215265	0.0159795	annexin A7	LOC111123275	37.1858	135.109	405.723	86.2446	102.382
LOC111120610	-0.0484283	3.03617e-05	receptor-type guanylate cyclase Gyc76C-like	LOC111123321	69.3243	6.22798	9.5639	17.7852	78.779	IPR002562; 3'-5' exonuclease domainIPR012337; Ribonuclease H-like domain
LOC111120645	-8.71887	1.83e-05	protein Hook homolog 3-like isoform X2	LOC111123338	9.18606	27.3316	21.2101	6.82461	16.1971	IPR003598; Immunoglobulin subtype 2IPR003599; Immunoglobulin subtypeIPR007110; Immunoglobulin-like domainIPR013783; Immunoglobulin-like fold
LOC111120668	0.699135	0.0330744	radical S-adenosyl methionine domain-containing protein 2	LOC111123364	12.6258	36.8297	25.9723	7.93549	12.8377	IPR003598; Immunoglobulin subtype 2IPR003599; Immunoglobulin subtypeIPR007110; Immunoglobulin-like domainIPR013783; Immunoglobulin-like fold
LOC111120761	-0.0109913	5.51e-06	caspase recruitment domain-containing protein 11-like	LOC111123429	0.52449	7.29464	4.18766	3.95102	0.906203
LOC111120791	2.17327	0.0146418	calcium-binding protein NCS-1	LOC111123533	1.14703	2.64459	2.64889	0.700085	6.41134
LOC111120793	8.65242	0.00313148	myosin-G heavy chain-like isoform X1	LOC111123540	1382.12	374.672	132.815	1113.28	339.768	IPR000096; Serum amyloid A protein
LOC111120855	-0.0134245	0.0301077	HBS1-like protein isoform X1	LOC111123557	3.73894	14.0582	10.1249	3.6596	9.04267	IPR003599; Immunoglobulin subtypeIPR003961; Fibronectin type IIIIPR007110; Immunoglobulin-like domainIPR013098; Immunoglobulin I-setIPR013783; Immunoglobulin-like fold
LOC111120884	-1.17384	0.0350988	hairy and enhancer of split-related protein HELT	LOC111123633	1.94425	1.5623	5.56718	5.5776	5.06234	IPR002048; EF-hand domainIPR003590; Leucine-rich repeat, ribonuclease inhibitor subtypeIPR011992; EF-hand domain pairIPR018247; EF-Hand 1, calcium-binding siteIPR032675; Leucine-rich repeat domain, L domain-like
LOC111120885	8.19951	0.00341925	protein Tob1-like	LOC111123779	73.4178	29.2529	66.7016	63.8799	98.6962	IPR001304; C-type lectinIPR016186; C-type lectin-likeIPR016187; C-type lectin fold
LOC111120907	-1.5849	0.00336961	myosin heavy chain, striated muscle-like isoform X3	LOC111123780	5.01721	3.01249	4.28275	3.97132	1.659	IPR001304; C-type lectinIPR016186; C-type lectin-likeIPR016187; C-type lectin fold
LOC111120994	-0.965971	0.001561	60S ribosomal protein L3	LOC111123894	12.2652	9.06652	20.6151	2.62212	44.5879	IPR001370; BIR repeatIPR001841; Zinc finger, RING-type
LOC111121023	-0.0190574	0.0406707	methionine adenosyltransferase	LOC111123936	5.96837	2.47354	9.47206	7.36959	9.74706	IPR001507; Zona pellucida domain
LOC111121071	7.82738	0.00038586	SH2 domain-containing protein 4B-like isoform X1	LOC111123967	3.50135	1.79798	1.63248	9.63623	10.4684	IPR001304; C-type lectinIPR016186; C-type lectin-likeIPR016187; C-type lectin foldIPR018378; C-type lectin, conserved site
LOC111121073	-0.122908	0.0165693	SH2 domain-containing protein 4B-like isoform X1	LOC111124025	13.2297	13.8651	14.2194	71.9657	50.0214	IPR003594; Histidine kinase-like ATPase, C-terminal domainIPR007842; HEPN domain
LOC111121089	-0.0357118	0.001561	zinc finger protein 862-like	LOC111124100	190.874	118.635	129.527	0	115.545
LOC111121120	-1.29873	0.022287	digestive cysteine proteinase 1-like	LOC111124123	2.45061	4.43541	5.54353	9.89673	0.684039	IPR011990; Tetratricopeptide-like helical domainIPR027417; P-loop containing nucleoside triphosphate hydrolaseIPR032171; C-terminal of Roc (COR) domain
LOC111121141	-0.0691292	0.0183057	titin homolog isoform X5	LOC111124301	78.5703	48.3401	84.3912	77.544	104.018	IPR001190; SRCR domainIPR001507; Zona pellucida domainIPR003961; Fibronectin type IIIIPR006212; Furin-like repeatIPR009030; Growth factor receptor cysteine-rich domainIPR017448; SRCR-like domain
LOC111121184	2.60063	0.00492438	annexin A7-like	LOC111124315	27.1948	61.1725	39.3594	22.1742	28.7533	IPR005821; Ion transport domainIPR027359; Voltage-dependent channel, four helix bundle domainIPR031649; Voltage-dependent L-type calcium channel, IQ-associated domain
LOC111121229	1.97925	0.0059767	von Willebrand factor A domain-containing protein 3A-like	LOC111124341	13.1167	3.88755	9.55687	9.45223	16.3796	IPR001304; C-type lectinIPR016186; C-type lectin-likeIPR016187; C-type lectin fold
LOC111121360	2.272	0.0408923	testis-expressed sequence 33 protein-like isoform X2	LOC111124448	2.99301	8.72405	3.68105	17.7412	9.94364	IPR001258; NHL repeatIPR011042; Six-bladed beta-propeller, TolB-like
LOC111121368	7.8431	0.00869552	phosphoinositide 3-kinase adapter protein 1-like isoform X1	LOC111124471	23.4452	19.7443	27.1702	26.3944	28.0252	IPR001309; Peptidase C14, p20 domainIPR002138; Peptidase C14, caspase non-catalytic subunit p10IPR015917; Peptidase C14A, homology domainIPR029030; Caspase-like domain
LOC111121405	0.0315466	1.93904e-06	mucin-2-like isoform X2	LOC111124555	19.1945	2.43967	4.44561	6.97682	0	IPR001846; von Willebrand factor, type D domain
LOC111121476	-0.00553142	0.0160991	uncharacterized protein LOC111121511 isoform X1	LOC111124661	10.136	15.7754	10.4393	6.16479	8.10023	IPR031981; Mitochondria-eating protein, C-terminal domain
LOC111121511	1.70234	0.0183057	intraflagellar transport protein 27 homolog	LOC111124806	7.68307	13.3411	12.7512	0	22.599
LOC111121517	-0.00485118	0.0385539	uncharacterized protein LOC111121537 isoform X1	LOC111124840	39.4863	34.9144	36.6025	28.4953	40.019	IPR001309; Peptidase C14, p20 domainIPR015917; Peptidase C14A, homology domainIPR029030; Caspase-like domain
LOC111121537	6.38671	0.00297143	helicase with zinc finger domain 2-like	LOC111124855	13.5513	15.5786	19.1733	33.863	13.6841	IPR002181; Fibrinogen, alpha/beta/gamma chain, C-terminal globular domainIPR014715; Fibrinogen, alpha/beta/gamma chain, C-terminal globular, subdomain 2IPR014716; Fibrinogen, alpha/beta/gamma chain, C-terminal globular, subdomain 1IPR020837; Fibrinogen, conserved site
LOC111121545	1.98273	0.0389099	tektin A1	LOC111124890	17.5273	20.3783	18.6865	15.7684	18.8362	IPR001309; Peptidase C14, p20 domainIPR015917; Peptidase C14A, homology domainIPR029030; Caspase-like domain
LOC111121573	-8.11391	1.72099e-05	chondroitin sulfate N-acetylgalactosaminyltransferase 2-like	LOC111125004	6.68665	7.58071	7.47932	20.9188	12.3619	IPR003594; Histidine kinase-like ATPase, C-terminal domain
LOC111121591	0.118013	0.00652686	sodium/calcium exchanger 1 isoform X1	LOC111125020	6.01746	3.76409	7.81191	22.4228	11.7047	IPR001073; C1q domainIPR008983; Tumour necrosis factor-like domain
LOC111121830	-5.07679	0.00204864	5'-AMP-activated protein kinase catalytic subunit alpha-2-like isoform X10	LOC111125033	10.5922	5.71754	9.05998	13.5465	10.893	IPR001073; C1q domainIPR008983; Tumour necrosis factor-like domain
LOC111121839	-0.00243629	9.46e-06	trichohyalin-like isoform X1	LOC111125265	2.47438	1.27685	1.98163	1.30538	11.1409	IPR002181; Fibrinogen, alpha/beta/gamma chain, C-terminal globular domainIPR014715; Fibrinogen, alpha/beta/gamma chain, C-terminal globular, subdomain 2IPR014716; Fibrinogen, alpha/beta/gamma chain, C-terminal globular, subdomain 1IPR020837; Fibrinogen, conserved site
LOC111121888	0.863569	0.0401849	transmembrane protein 114	LOC111125444	79.5511	75.3905	108.997	96.8485	184.4	IPR000152; EGF-type aspartate/asparagine hydroxylation siteIPR000742; EGF-like domainIPR001190; SRCR domainIPR001846; von Willebrand factor, type D domainIPR001881; EGF-like calcium-binding domainIPR003886; NIDO domainIPR009030; Growth factor receptor cysteine-rich domain
LOC111121910	1.88096	0.0122856	IQ domain-containing protein K-like	LOC111125445	10.269	18.2758	8.25076	6.13455	17.2022	IPR001734; Sodium/solute symporterIPR018212; Sodium/solute symporter, conserved site
LOC111121919	-0.0236508	3.06e-05	lipid phosphate phosphohydrolase 1-like	LOC111125451	99.4652	120.462	211.748	78.3347	163.634	IPR000152; EGF-type aspartate/asparagine hydroxylation siteIPR000742; EGF-like domainIPR001190; SRCR domainIPR001846; von Willebrand factor, type D domainIPR001881; EGF-like calcium-binding domainIPR003886; NIDO domainIPR009030; Growth factor receptor cysteine-rich domain
LOC111121952	-1.47486	0.0464191	von Willebrand factor D and EGF domain-containing protein-like	LOC111125479	15.3769	12.552	17.7903	19.5976	17.22	IPR000421; Coagulation factor 5/8 C-terminal domainIPR000922; D-galactoside/L-rhamnose binding SUEL lectin domainIPR001304; C-type lectinIPR002557; Chitin binding domainIPR008979; Galactose-binding domain-likeIPR016186; C-type lectin-likeIPR016187; C-type lectin fold
LOC111121955	-5.40796	0.0335961	adhesion G protein-coupled receptor L2-like	LOC111125505	3.60648	13.4807	4.19857	3.20049	1.62614	IPR019402; Frag1/DRAM/Sfk1
LOC111121973	3.16221	0.000796219	forkhead box protein J1-B-like	LOC111125564	273.185	198	389.396	559.699	330.395
LOC111121983	7.47208	0.00798959	sodium-coupled neutral amino acid transporter 9-like	LOC111125684	14.2317	29.7021	31.0969	10.9923	28.9946	IPR000033; LDLR class B repeatIPR000436; Sushi/SCR/CCP domainIPR011042; Six-bladed beta-propeller, TolB-like
LOC111121984	-0.0212053	0.0399111	regulator of chromosome condensation-like isoform X2	LOC111125741	21.0724	54.3227	50.2353	75.8298	20.7481	IPR000315; B-box-type zinc fingerIPR011042; Six-bladed beta-propeller, TolB-like
LOC111121989	0.105744	0.00251287	dynein intermediate chain 3, ciliary-like isoform X1	LOC111125899	14.8182	11.5232	10.8677	34.2794	10.9562
LOC111122156	7.46895	0.00645227	E3 ubiquitin-protein ligase TRIM56-like	LOC111125998	1.97639	3.04478	3.72147	4.31004	14.7041
LOC111122197	2.23503	0.0190963	lymphocyte expansion molecule-like	LOC111126005	6.39946	5.85986	1.7794	4.18552	7.91983	IPR004046; Glutathione S-transferase, C-terminalIPR010987; Glutathione S-transferase, C-terminal-like
LOC111122214	-0.00842805	0.0132947	NFX1-type zinc finger-containing protein 1	LOC111126096	1.38564	1.1197	2.24672	1.97268	5.52914	IPR000859; CUB domain
LOC111122264	-8.27251	0.000203628	V-type proton ATPase 116 kDa subunit a-like isoform X1	LOC111126290	35.0037	4.26579	3.57326	8.2737	14.6099	IPR002562; 3'-5' exonuclease domainIPR012337; Ribonuclease H-like domain
LOC111122316	-7.62474	0.000453363	ankyrin-2-like isoform X27	LOC111126393	13.6843	15.5813	19.0092	33.9049	13.6567	IPR002181; Fibrinogen, alpha/beta/gamma chain, C-terminal globular domainIPR014715; Fibrinogen, alpha/beta/gamma chain, C-terminal globular, subdomain 2IPR014716; Fibrinogen, alpha/beta/gamma chain, C-terminal globular, subdomain 1IPR020837; Fibrinogen, conserved site
LOC111122350	-7.21069	0.000962394	laminin subunit alpha-2-like isoform X6	LOC111126409	5.98691	10.617	15.0504	3.05379	8.19839	IPR008979; Galactose-binding domain-like
LOC111122363	-0.0513041	0.000877429	Sterile alpha motif domain-containing protein 9-like	LOC111126457	36.5977	34.7536	35.2167	26.9301	33.1329	IPR001368; TNFR/NGFR cysteine-rich region
LOC111122377	-0.133972	0.00684525	uncharacterized protein LOC111122377 isoform X5 [Crassostrea virginica]	LOC111126552	2.21536	18.627	6.32168	5.08251	8.13469
LOC111122559	2.14269	0.0341437	protein FAM47E	LOC111126748	4.20976	20.8027	5.92799	5.05578	7.98353
LOC111122578	-0.0154312	0.00221964	formin-J-like isoform X2	LOC111126766	2.79007	3.17754	3.45409	10.0711	2.25498	IPR012337; Ribonuclease H-like domainIPR013520; Exonuclease, RNase T/DNA polymerase III
LOC111122588	1.61014	0.0301206	radial spoke head 1 homolog	LOC111126779	2.65666	2.77794	1.92327	7.66212	2.97363	IPR000315; B-box-type zinc fingerIPR011042; Six-bladed beta-propeller, TolB-like
LOC111122602	-0.00116547	8.8e-06	frizzled-5-like	LOC111126921	27.7051	32.7049	20.212	11.7304	28.6702
LOC111122629	-0.92487	0.0328222	rab GTPase-activating protein 1-like isoform X1	LOC111127017	5.0758	3.60344	4.72666	6.52969	3.51244	IPR000157; Toll/interleukin-1 receptor homology (TIR) domainIPR000483; Cysteine-rich flanking region, C-terminalIPR001611; Leucine-rich repeatIPR003591; Leucine-rich repeat, typical subtypeIPR032675; Leucine-rich repeat domain, L domain-like
LOC111122636	7.02616	0.000264874	dynein beta chain, flagellar outer arm-like isoform X2	LOC111127141	2.20097	39.8894	15.0162	6.70451	14.2585
LOC111122689	0.0931394	0.0118497	centrosome-associated protein 350-like	LOC111127178	49.6149	49.2178	42.801	32.2943	49.9069	IPR000859; CUB domain
LOC111122691	6.40006	0.00562774	uncharacterized protein LOC111122691	LOC111127207	20.6665	21.6491	24.8779	53.4898	24.0616	IPR002181; Fibrinogen, alpha/beta/gamma chain, C-terminal globular domainIPR014715; Fibrinogen, alpha/beta/gamma chain, C-terminal globular, subdomain 2IPR014716; Fibrinogen, alpha/beta/gamma chain, C-terminal globular, subdomain 1IPR020837; Fibrinogen, conserved site
LOC111122752	7.57487	0.00046477	neuronal membrane glycoprotein M6-b-like isoform X9	LOC111127271	26.5522	20.6344	28.4934	7.14719	10.0596	IPR013032; EGF-like, conserved site
LOC111122805	2.2173	0.0181388	kinesin-like protein KIF9 isoform X1	LOC111127513	148.473	105.435	138.924	134.968	93.1981	IPR000866; Alkyl hydroperoxide reductase subunit C/ Thiol specific antioxidantIPR012336; Thioredoxin-like foldIPR019479; Peroxiredoxin, C-terminalIPR024706; Peroxiredoxin, AhpC-type
LOC111122889	-0.0365688	0.0420431	cholecystokinin receptor type A	LOC111127596	3.59893	3.02432	4.35254	10.1851	1.69201	IPR001623; DnaJ domainIPR007829; TM2 domain
LOC111122912	0.142093	0.0189088	neurogenic locus notch homolog protein 1-like	LOC111127611	3.90696	6.11942	5.81529	19.7756	3.36153	IPR001107; Band 7 domainIPR001972; Stomatin family
LOC111122918	2.96421	0.00155837	uncharacterized protein LOC111122918	LOC111127736	10.6914	45.5508	15.3732	11.0689	11.7076
LOC111122929	0.00575104	0.0320414	ubiquitin carboxyl-terminal hydrolase 37	LOC111127821	5.20994	1.3505	2.67134	10.9222	2.03902	IPR009003; Peptidase S1, PA clanIPR012985; Peptidase S64, Ssy5
LOC111122935	-0.00129832	0.000875574	UPF0462 protein C4orf33 homolog	LOC111127829	1118	225.425	321.86	938.952	1030.21
LOC111122999	-1.38728	0.0411566	uncharacterized protein LOC111122999	LOC111127894	6.12462	35.7181	17.1217	8.46454	13.2027
LOC111123007	2.35539	0.026816	protein Flattop homolog	LOC111127917	13.9731	5.82081	6.94053	11.7524	11.0358	IPR001293; Zinc finger, TRAF-typeIPR001841; Zinc finger, RING-typeIPR002083; MATH/TRAF domainIPR008974; TRAF-likeIPR012227; TNF receptor-associated factor TRAFIPR013083; Zinc finger, RING/FYVE/PHD-typeIPR013323; SIAH-type domain
LOC111123041	-0.00331908	5.54e-05	uncharacterized protein LOC111123041 isoform X2	LOC111127934	4.15435	1.76587	7.10841	9.86354	4.18599	IPR000164; Histone H3/CENP-AIPR007125; Histone H2A/H2B/H3IPR009072; Histone-fold
LOC111123056	-1.48956	0.00609738	UDP-N-acetylglucosamine--peptide N-acetylglucosaminyltransferase 110 kDa subunit-like isoform X2	LOC111127945	14.0352	13.6089	11.6138	7.7238	9.25404	IPR005135; Endonuclease/exonuclease/phosphatase
LOC111123090	-3.04622	0.00571193	sushi domain-containing protein 2-like	LOC111128091	32.5449	61.2596	20.7524	26.2054	25.5434	IPR018737; Protein LIN52
LOC111123125	0.00449683	0.0267595	multiple epidermal growth factor-like domains protein 8	LOC111128161	18.5157	4.31151	8.08872	16.8013	16.4961	IPR024810; Mab-21 domain
LOC111123207	-0.00632831	0.00120941	disco-interacting protein 2 homolog C-like isoform X2	LOC111128180	5.95786	1.33907	1.87129	7.91344	4.36984	IPR004835; Chitin synthase
LOC111123240	-0.0222962	0.000231962	E3 ubiquitin-protein ligase LRSAM1-like	LOC111128236	25.8857	27.4525	25.9397	20.435	22.9207	IPR012336; Thioredoxin-like foldIPR013740; Redoxin
LOC111123278	-0.00473099	0.0462931	Signal transducer and activator of transcription 5B	LOC111128277	18.4904	12.1193	1.78785	15.0414	13.6413	IPR011021; Arrestin-like, N-terminalIPR011022; Arrestin C-terminal-like domainIPR014756; Immunoglobulin E-set
LOC111123371	9.25235	0.00242962	H(+)/Cl(-) exchange transporter 3-like isoform X3	LOC111128487	9.60147	8.08046	8.92176	11.1971	10.4049	IPR020864; Membrane attack complex component/perforin (MACPF) domain
LOC111123372	-0.0155584	1.93904e-06	caspase 8	LOC111128727	14.3113	37.1535	24.9371	10.095	14.6953	IPR000719; Protein kinase domainIPR000742; EGF-like domainIPR001245; Serine-threonine/tyrosine-protein kinase catalytic domainIPR003961; Fibronectin type IIIIPR011009; Protein kinase-like domainIPR013032; EGF-like, conserved siteIPR013783; Immunoglobulin-like fold
LOC111123415	-2.0857	0.0124789	retrograde protein of 51 kDa-like isoform X4	LOC111128728	35.7035	81.8209	72.1256	25.0325	44.3267	IPR000719; Protein kinase domainIPR000742; EGF-like domainIPR001245; Serine-threonine/tyrosine-protein kinase catalytic domainIPR003961; Fibronectin type IIIIPR011009; Protein kinase-like domainIPR013032; EGF-like, conserved siteIPR013783; Immunoglobulin-like fold
LOC111123460	-0.00103005	0.00953778	leucine-rich repeat-containing protein 24-like	LOC111128737	4.24458	3.82164	7.39032	7.69162	7.464	IPR001496; SOCS box domainIPR002110; Ankyrin repeatIPR020683; Ankyrin repeat-containing domain
LOC111123492	-2.1949	0.0292496	pre-B-cell leukemia transcription factor 1-like isoform X14	LOC111128749	17.3836	19.3174	12.828	8.80814	12.2096	IPR001683; Phox homologous domain
LOC111123552	0.226202	0.0369793	gamma-aminobutyric acid receptor subunit gamma-2-like isoform X1	LOC111128841	3.48363	9.20222	9.06068	3.39433	7.63817	IPR000477; Reverse transcriptase domainIPR001584; Integrase, catalytic coreIPR001878; Zinc finger, CCHC-typeIPR005312; Protein of unknown function DUF1759IPR008042; Retrotransposon, PaoIPR008737; Peptidase aspartic, putativeIPR012337; Ribonuclease H-like domain
LOC111123564	-0.0317888	0.00336961	uncharacterized protein LOC111123564	LOC111128910	0.864657	5.49582	3.07396	0.951737	2.60938	IPR015590; Aldehyde dehydrogenase domainIPR016161; Aldehyde/histidinol dehydrogenaseIPR016162; Aldehyde dehydrogenase N-terminal domainIPR016163; Aldehyde dehydrogenase, C-terminalIPR029510; Aldehyde dehydrogenase, glutamic acid active site
LOC111123608	-0.0032481	0.0270569	fatty acid hydroxylase domain-containing protein 2-like	LOC111128936	36.4654	75.4421	49.974	23.4534	35.0837	IPR007593; CD225/Dispanin family
LOC111123648	-0.0479386	0.000212134	pleckstrin homology-like domain family B member 2 isoform X10	LOC111128968	65.2138	110.899	64.6634	40.3582	62.7223	IPR001079; Galectin, carbohydrate recognition domainIPR013320; Concanavalin A-like lectin/glucanase domain
LOC111123657	-0.069233	0.0273726	zinc finger protein 366-like isoform X1	LOC111128982	9.78173	10.034	14.0771	18.6617	13.6437	IPR001304; C-type lectinIPR016186; C-type lectin-likeIPR016187; C-type lectin foldIPR018378; C-type lectin, conserved site
LOC111123661	-0.00545172	0.0172462	cytosolic phospholipase A2-like	LOC111128985	6.27045	2.78449	5.31825	7.83732	3.63073	IPR001304; C-type lectinIPR003582; ShKT domainIPR016186; C-type lectin-likeIPR016187; C-type lectin foldIPR018378; C-type lectin, conserved site
LOC111123675	-0.349577	0.00282713	NADH dehydrogenase [ubiquinone] 1 alpha subcomplex subunit 2	LOC111128986	3.0844	2.45665	5.83344	2.81374	2.96384	IPR001304; C-type lectinIPR016186; C-type lectin-likeIPR016187; C-type lectin foldIPR018378; C-type lectin, conserved site
LOC111123702	1.67271	0.0239353	Tetratricopeptide repeat protein 16	LOC111129230	17.1014	22.5893	77.0669	73.8708	171.059
LOC111123745	-5.97381	0.00652686	uncharacterized protein LOC111123745	LOC111129437	19.7133	13.6683	28.9165	32.4511	6.07627
LOC111123790	0.153813	0.00306485	transient receptor potential cation channel subfamily V member 5-like isoform X9	LOC111129483	4.94171	3.1995	5.90035	6.00001	5.12004	IPR000008; C2 domain
LOC111123791	2.00394	0.0373892	protein FAM166B-like	LOC111129836	1850.83	364.143	471.462	1318.3	1645.06
LOC111123806	-0.0304435	1.19625e-06	la-related protein 4-like isoform X5	LOC111129988	3.06025	7.17039	7.6409	10.299	9.18018	IPR001304; C-type lectinIPR002035; von Willebrand factor, type AIPR016186; C-type lectin-likeIPR016187; C-type lectin foldIPR018378; C-type lectin, conserved site
LOC111123827	-0.643438	0.0173754	myosin light chain kinase, smooth muscle isoform X4	LOC111130264	4.21865	4.56442	7.16982	6.13299	6.97359	IPR000504; RNA recognition motif domainIPR001190; SRCR domainIPR003954; RNA recognition motif domain, eukaryoteIPR012677; Nucleotide-binding alpha-beta plait domainIPR017448; SRCR-like domain
LOC111123904	0.0149947	0.0228591	probable phospholipid-transporting ATPase IA isoform X1	LOC111130284	17.794	21.8573	25.0533	35.515	20.7905	IPR000157; Toll/interleukin-1 receptor homology (TIR) domainIPR001611; Leucine-rich repeatIPR003591; Leucine-rich repeat, typical subtypeIPR032675; Leucine-rich repeat domain, L domain-like
LOC111123910	0.119649	0.0180492	tetratricopeptide repeat protein 25-like isoform X12	LOC111130314	7.64185	6.37191	8.19834	11.1002	8.02399	IPR001304; C-type lectinIPR003582; ShKT domainIPR016186; C-type lectin-likeIPR016187; C-type lectin foldIPR018378; C-type lectin, conserved site
LOC111123955	-0.112219	1.11538e-07	rho guanine nucleotide exchange factor 17-like isoform X1	LOC111130329	15.0241	5.69341	2.62563	1.76868	3.13231	IPR000157; Toll/interleukin-1 receptor homology (TIR) domainIPR000483; Cysteine-rich flanking region, C-terminalIPR001611; Leucine-rich repeatIPR003591; Leucine-rich repeat, typical subtypeIPR032675; Leucine-rich repeat domain, L domain-like
LOC111123960	-0.0276934	0.012662	keratin, type I cytoskeletal 9-like isoform X6	LOC111130345	12.2813	17.0105	9.61879	8.46358	38.0312	IPR010998; Integrase, Lambda-type, N-terminalIPR013762; Integrase-like, catalytic domainIPR023109; Integrase/recombinase, N-terminal
LOC111123964	11.1346	1.81968e-06	kelch-like protein 5 isoform X2	LOC111130374	4.32209	4.40905	7.26825	5.81931	6.4865	IPR000504; RNA recognition motif domainIPR001190; SRCR domainIPR003954; RNA recognition motif domain, eukaryoteIPR012677; Nucleotide-binding alpha-beta plait domainIPR017448; SRCR-like domain
LOC111123966	-0.0186931	6.04e-05	tyrosine-protein kinase Btk29A isoform X1	LOC111130436	34.066	30.7992	30.0135	39.1854	23.0189	IPR000889; Glutathione peroxidaseIPR012336; Thioredoxin-like fold
LOC111123983	-0.056448	0.0420431	rap guanine nucleotide exchange factor 1-like isoform X3	LOC111130470	87.2412	66.5909	62.3178	99.5724	91.3786	IPR001079; Galectin, carbohydrate recognition domainIPR013320; Concanavalin A-like lectin/glucanase domain
LOC111124004	6.72008	0.000914062	cilia- and flagella-associated protein 65-like isoform X1	LOC111130831	2.3356	0	7.66204	3.36634	9.90856	IPR007726; SS18 family
LOC111124018	3.07463	0.0126003	myomegalin-like isoform X5	LOC111131114	6.52039	5.82003	7.70567	11.5601	8.58759	IPR001683; Phox homologous domain
LOC111124314	1.34274	0.0223715	ADP-ribosylation factor-like protein 3	LOC111131154	5.60807	7.27115	3.19358	1.63176	1.05495	IPR000387; Tyrosine specific protein phosphatases domainIPR003595; Protein-tyrosine phosphatase, catalyticIPR008425; Cyclin-dependent kinase inhibitor 3IPR022778; CDKN3 domainIPR029021; Protein-tyrosine phosphatase-like
LOC111124485	0.11002	0.0234161	heat shock 70 kDa protein 12A-like	LOC111131172	5.86548	6.80911	9.97762	16.939	3.56232
LOC111124494	-0.00129853	0.021404	formin-binding protein 1-like isoform X13	LOC111131250	6.31536	3.46689	2.148	0.60187	2.83555
LOC111124556	-0.00129771	0.00101793	microtubule-associated protein futsch-like isoform X1	LOC111131440	7.90738	14.2709	13.6287	20.6732	23.9411	IPR002181; Fibrinogen, alpha/beta/gamma chain, C-terminal globular domainIPR014715; Fibrinogen, alpha/beta/gamma chain, C-terminal globular, subdomain 2IPR014716; Fibrinogen, alpha/beta/gamma chain, C-terminal globular, subdomain 1
LOC111124630	1.46212	0.0452863	uncharacterized protein LOC111124630	LOC111131591	21.8688	17.3213	31.1003	21.1083	28.1229	IPR001190; SRCR domainIPR006626; Parallel beta-helix repeatIPR011050; Pectin lyase fold/virulence factorIPR012334; Pectin lyase foldIPR016186; C-type lectin-likeIPR016187; C-type lectin foldIPR017448; SRCR-like domain
LOC111124650	-0.147245	0.0296615	titin homolog isoform X1	LOC111131608	25.8018	7.08485	1.60257	31.1379	2.86447
LOC111124679	-0.00269631	5.27e-05	hemicentin-1-like isoform X1	LOC111131697	1.40136	2.09504	2.84666	2.03736	0.763806	IPR001293; Zinc finger, TRAF-typeIPR013323; SIAH-type domain
LOC111124684	2.44265	0.0198233	kinesin-like protein KIF28P	LOC111131776	17.5523	7.16417	4.19334	5.00527	12.7011
LOC111124694	-0.0136625	0.000245445	CD109 antigen-like isoform X2	LOC111131845	12.8318	8.64315	10.6243	11.985	13.0893	IPR001309; Peptidase C14, p20 domainIPR015917; Peptidase C14A, homology domainIPR029030; Caspase-like domain
LOC111124746	0.0100091	0.0332716	septin-11-like isoform X1	LOC111132087	10.9215	3.4877	7.15799	25.9599	7.16831
LOC111124774	-0.000861295	0.0491385	protein mesh-like	LOC111132089	5.74016	2.98445	6.52719	16.3452	14.6962	IPR000315; B-box-type zinc finger
LOC111124859	8.90153	1.21e-07	multidrug resistance-associated protein 1-like	LOC111132248	3.87207	5.12455	2.24433	2.46655	1.81167	IPR001304; C-type lectinIPR016186; C-type lectin-likeIPR016187; C-type lectin fold
LOC111124887	1.87455	0.0228591	Armadillo repeat-containing protein 4	LOC111132399	47.6042	9.33929	7.31888	21.9778	22.4848	IPR003607; HD/PDEase domainIPR006674; HD domain
LOC111124904	-0.0338102	0.00858932	coiled-coil domain-containing protein 180-like isoform X11	LOC111132439	9.55011	8.50335	17.0878	17.1736	21.1286	IPR002181; Fibrinogen, alpha/beta/gamma chain, C-terminal globular domainIPR014715; Fibrinogen, alpha/beta/gamma chain, C-terminal globular, subdomain 2IPR014716; Fibrinogen, alpha/beta/gamma chain, C-terminal globular, subdomain 1
LOC111124913	2.62056	0.00924345	cilia- and flagella-associated protein 45-like	LOC111132602	17.9822	14.0814	17.9984	24.6457	22.7244	IPR002181; Fibrinogen, alpha/beta/gamma chain, C-terminal globular domainIPR014715; Fibrinogen, alpha/beta/gamma chain, C-terminal globular, subdomain 2IPR014716; Fibrinogen, alpha/beta/gamma chain, C-terminal globular, subdomain 1IPR020837; Fibrinogen, conserved site
LOC111124985	-0.0289181	0.0188268	innexin unc-9-like isoform X1	LOC111132704	4.69001	2.96926	7.55033	12.7357	5.48986
LOC111125001	1.9326	0.0124789	cilia- and flagella-associated protein 44-like	LOC111132840	5.55954	4.26488	2.29281	2.57348	3.64287	IPR001304; C-type lectinIPR016186; C-type lectin-likeIPR016187; C-type lectin fold
LOC111125018	-0.0740337	0.0167694	E3 ubiquitin-protein ligase MYCBP2-like isoform X1	LOC111132867	3.45749	3.60504	4.96869	2.72416	6.6621	IPR001304; C-type lectinIPR001846; von Willebrand factor, type D domainIPR013320; Concanavalin A-like lectin/glucanase domainIPR016186; C-type lectin-likeIPR016187; C-type lectin foldIPR018378; C-type lectin, conserved site
LOC111125055	7.14779	0.000985528	FTS and Hook-interacting protein-like isoform X1	LOC111133004	195.701	59.0948	65.0917	165.74	204.986	IPR006052; Tumour necrosis factor domainIPR008983; Tumour necrosis factor-like domain
LOC111125074	2.41515	0.0275139	adenylate kinase 8-like	LOC111133025	3.92961	3.4159	15.9035	2.64277	4.17017	IPR013216; Methyltransferase type 11IPR029063; S-adenosyl-L-methionine-dependent methyltransferase
LOC111125085	4.34341	0.00461421	solute carrier family 26 member 10-like isoform X1	LOC111133086	8.50485	4.40092	9.08523	12.6303	6.1195
LOC111125103	0.867255	0.0410995	centromere protein J-like	LOC111133140	26.1711	57.9339	27.4353	24.0361	36.4481	IPR001128; Cytochrome P450IPR002401; Cytochrome P450, E-class, group IIPR017972; Cytochrome P450, conserved site
LOC111125124	-0.0498419	2.10699e-06	hamartin-like isoform X1	LOC111133156	19.12	3.23091	4.13639	11.9009	6.84431
LOC111125149	-1.42031	0.0437959	multidrug resistance-associated protein 7-like	LOC111133162	6.66073	6.29664	2.78841	1.62799	2.54953	IPR013032; EGF-like, conserved site
LOC111125151	-0.035012	0.0190854	kinesin-like protein KIF16B isoform X2	LOC111133171	50.8784	66.5351	59.2583	54.1826	56.3063	IPR001309; Peptidase C14, p20 domainIPR002138; Peptidase C14, caspase non-catalytic subunit p10IPR015917; Peptidase C14A, homology domainIPR029030; Caspase-like domain
LOC111125238	-0.00183097	0.00846203	serine/arginine repetitive matrix protein 2-like isoform X1	LOC111133184	11.004	10.081	10.4969	6.56178	8.96782	IPR001309; Peptidase C14, p20 domainIPR002138; Peptidase C14, caspase non-catalytic subunit p10IPR015917; Peptidase C14A, homology domainIPR029030; Caspase-like domain
LOC111125259	-0.0235832	0.0399111	protein wech-like	LOC111133247	22.9376	3.15111	1.94465	13.6207	5.16258	IPR001148; Alpha carbonic anhydraseIPR018338; Carbonic anhydrase, alpha-class, conserved siteIPR023561; Carbonic anhydrase, alpha-class
LOC111125284	7.0794	0.00875796	BTB/POZ domain-containing protein 17-like isoform X2	LOC111133342	13.0479	5.21633	7.49634	18.8693	16.4136	IPR001304; C-type lectinIPR016186; C-type lectin-likeIPR016187; C-type lectin foldIPR018378; C-type lectin, conserved site
LOC111125292	1.3787	0.015738	ubiquitin-protein ligase E3A-like	LOC111133380	2.56088	5.4768	12.9173	1.34663	4.24872	IPR000315; B-box-type zinc fingerIPR011042; Six-bladed beta-propeller, TolB-like
LOC111125362	-1.2881	0.0223715	dual specificity mitogen-activated protein kinase kinase 7-like	LOC111133421	4.7137	2.11336	6.58105	3.41675	4.3067	IPR001304; C-type lectinIPR016186; C-type lectin-likeIPR016187; C-type lectin fold
LOC111125407	9.33985	7.09087e-05	protocadherin-9	LOC111133456	7.33484	17.7776	20.1911	3.53125	3.79637	IPR001304; C-type lectinIPR016186; C-type lectin-likeIPR016187; C-type lectin fold
LOC111125421	1.47836	0.0293195	caltractin	LOC111133481	19.6909	21.5867	17.8235	12.7219	17.9996	IPR020863; Membrane attack complex component/perforin domain, conserved siteIPR020864; Membrane attack complex component/perforin (MACPF) domain
LOC111125432	-0.0693949	0.0275139	uncharacterized protein LOC111125432 isoform X2	LOC111133617	32.3825	33.0878	22.1009	33.0742	36.4742	IPR001398; Macrophage migration inhibitory factorIPR014347; Tautomerase/MIF superfamily
LOC111125441	-0.000586999	0.00173551	tetratricopeptide repeat protein 28-like	LOC111133620	22.7659	33.9594	25.1384	21.9274	27.2046	IPR001398; Macrophage migration inhibitory factorIPR014347; Tautomerase/MIF superfamily
LOC111125449	3.32602	0.0183057	Chitin synthase 3	LOC111133653	23.1796	15.5713	7.19224	22.714	22.5174
LOC111125458	-0.845983	0.040998	sushi domain-containing protein 2-like	LOC111133656	8.50947	9.85662	10.3804	10.2508	7.52994	IPR001304; C-type lectinIPR016186; C-type lectin-likeIPR016187; C-type lectin foldIPR018378; C-type lectin, conserved site
LOC111125483	-0.0512859	0.000620238	hamartin-like isoform X3	LOC111133735	1241.77	354.507	503.278	1164.13	1444.86	IPR001304; C-type lectinIPR016186; C-type lectin-likeIPR016187; C-type lectin fold
LOC111125484	3.9131	0.0031504	DNA damage-regulated autophagy modulator protein 2	LOC111133787	65.5731	16.0329	15.0018	43.3808	56.2656	IPR006052; Tumour necrosis factor domainIPR008983; Tumour necrosis factor-like domain
LOC111125504	3.02674	0.0338406	glutamic acid-rich protein-like isoform X7	LOC111133801	33.3709	27.1976	43.96	27.4246	31.4619	IPR001599; Alpha-2-macroglobulinIPR002890; Alpha-2-macroglobulin, N-terminalIPR008930; Terpenoid cyclases/protein prenyltransferase alpha-alpha toroidIPR009048; Alpha-macroglobulin, receptor-bindingIPR011625; Alpha-2-macroglobulin, N-terminal 2IPR011626; Alpha-macroglobulin complement componentIPR019565; Alpha-2-macroglobulin, thiol-ester bond-forming
LOC111125577	-0.00189184	0.00557343	band 3 anion transport protein-like isoform X1	LOC111133817	7.29416	6.84466	10.9667	8.47075	10.2312	IPR001309; Peptidase C14, p20 domainIPR001315; CARD domainIPR002138; Peptidase C14, caspase non-catalytic subunit p10IPR011029; Death-like domainIPR015917; Peptidase C14A, homology domainIPR016129; Peptidase family C14A, His active siteIPR029030; Caspase-like domain
LOC111125629	-1.39311	0.0210688	innexin unc-9-like isoform X2	LOC111133883	13.9532	5.95097	12.8661	18.0083	12.2225
LOC111125634	-0.133228	0.0129406	titin-like isoform X5	LOC111133886	3.66422	2.69906	2.32595	1.92905	2.15563	IPR001368; TNFR/NGFR cysteine-rich region
LOC111125651	-0.00860825	0.0390646	nuclear factor related to kappa-B-binding protein isoform X1	LOC111133910	13.5897	18.9675	16.8597	15.035	18.8894	IPR001124; Lipid-binding serum glycoprotein, C-terminalIPR017943; Bactericidal permeability-increasing protein, alpha/beta domainIPR032942; BPI/LBP/Plunc family
LOC111125663	-0.0262297	0.0439652	GTPase-activating Rap/Ran-GAP domain-like protein 3 isoform X2	LOC111133967	5.71071	6.65691	38.5423	14.0406	20.7364	IPR001190; SRCR domainIPR017448; SRCR-like domain
LOC111125698	7.96537	2.08251e-06	probable ubiquitin carboxyl-terminal hydrolase FAF-X	LOC111134047	55.0919	9.25822	16.897	36.3792	50.3686	IPR003607; HD/PDEase domainIPR006674; HD domainIPR013761; Sterile alpha motif/pointed domain
LOC111125720	-0.0110909	0.0208571	von Willebrand factor D and EGF domain-containing protein-like	LOC111134249	56.8863	35.2877	56.9409	54.2724	62.3275	IPR002226; Catalase haem-binding siteIPR010582; Catalase immune-responsive domainIPR011614; Catalase core domainIPR018028; Catalase, mono-functional, haem-containingIPR020835; Catalase-like domainIPR024708; Catalase active siteIPR024711; Catalase, mono-functional, haem-containing, clades 1 and 3
LOC111125759	-2.08761	0.00649726	laminin subunit gamma-1	LOC111134264	11.761	13.1708	10.6366	10.8713	9.95115	IPR020863; Membrane attack complex component/perforin domain, conserved siteIPR020864; Membrane attack complex component/perforin (MACPF) domain
LOC111125761	1.40937	0.0122856	thioredoxin domain-containing protein 3 homolog isoform X1	LOC111134320	16.4654	50.7295	23.7346	12.5556	20.802	IPR008253; Marvel domain
LOC111125764	-0.0913514	6.34391e-06	MOB kinase activator 2-like isoform X2	LOC111134389	0.816052	1.04286	5.27252	0.474565	1.61666	IPR000367; G-protein alpha subunit, group SIPR001019; Guanine nucleotide binding protein (G-protein), alpha subunitIPR011025; G protein alpha subunit, helical insertionIPR027417; P-loop containing nucleoside triphosphate hydrolase
LOC111125797	-0.0115757	9.39958e-05	trichohyalin-like isoform X1	LOC111134454	220.646	336.924	1133.97	93.5063	616.755
LOC111125817	2.96994	0.026119	tryptophan--tRNA ligase, cytoplasmic	LOC111134740	1.2315	2.11883	2.0279	0.353662	3.0379	IPR001190; SRCR domainIPR017448; SRCR-like domain
LOC111125837	-0.00289016	0.00011675	hyaluronan mediated motility receptor-like isoform X1	LOC111134741	4.55902	5.61539	10.6572	8.72413	10.1248	IPR001190; SRCR domainIPR017448; SRCR-like domain
LOC111125851	-1.62037	0.0268358	glycerol-3-phosphate dehydrogenase, mitochondrial-like isoform X1	LOC111134742	7.51001	9.7644	14.6489	16.543	26.9935	IPR001190; SRCR domainIPR017448; SRCR-like domain
LOC111125905	-7.85428	0.000394332	kinesin-like protein KIF13B isoform X2	LOC111134743	6.69744	26.8022	5.8156	8.38181	9.08531	IPR001190; SRCR domainIPR017448; SRCR-like domain
LOC111125911	7.45307	0.0175068	heat shock 70 kDa protein 12B	LOC111134880	52.2297	134.979	66.0279	47.2342	53.4074	IPR018469; Dual oxidase maturation factor
LOC111125930	-0.00206611	0.00147571	tubulin polyglutamylase TTLL11-like isoform X1	LOC111134916	7.85665	4.67996	5.40655	11.4688	4.22803	IPR002181; Fibrinogen, alpha/beta/gamma chain, C-terminal globular domainIPR014715; Fibrinogen, alpha/beta/gamma chain, C-terminal globular, subdomain 2IPR014716; Fibrinogen, alpha/beta/gamma chain, C-terminal globular, subdomain 1IPR020837; Fibrinogen, conserved site
LOC111125942	-0.000833388	0.0158948	centriolin-like isoform X1	LOC111134957	5.96415	14.7083	8.95055	3.08677	6.70852
LOC111125975	-1.04159	0.0420431	deoxyribonuclease-2-alpha-like isoform X1	LOC111134979	16.4279	5.23141	2.72096	10.8458	14.7628
LOC111126003	-0.00436661	4.25e-10	leucine--tRNA ligase, cytoplasmic isoform X1	LOC111135040	7.07038	8.23426	6.00763	4.65057	8.6608	IPR024129; Sphingomyelin phosphodiesterase 4
LOC111126007	-2.31771	0.00817773	alpha-2Db adrenergic receptor	LOC111135043	8.48205	20.6274	8.124	12.9305	19.0563
LOC111126052	-6.23049	0.00396671	inhibitor of growth protein 1-like	LOC111135189	24.1964	16.2166	31.163	20.2729	31.8118	IPR001424; Superoxide dismutase, copper/zinc binding domain
LOC111126054	-0.00296658	0.0263275	structural maintenance of chromosomes protein 2-like isoform X3	LOC111135251	7.9884	2.46436	5.25626	8.5551	7.17765	IPR008914; Phosphatidylethanolamine-binding protein PEBP
LOC111126056	1.69247	0.0126676	malignant fibrous histiocytoma-amplified sequence 1 homolog	LOC111135464	3.48177	2.02074	5.01799	1.54336	4.36962	IPR000757; Glycoside hydrolase family 16IPR013320; Concanavalin A-like lectin/glucanase domain
LOC111126088	-0.0103622	0.000380144	prefoldin subunit 6-like	LOC111135518	9.44581	27.8785	9.47765	7.36292	12.6083	IPR004951; Protein of unknown function DUF268, Caenorhabditis species
LOC111126178	-0.000609656	0.00533949	transient receptor potential cation channel subfamily V member 5-like	LOC111135652	0.645808	1.3265	0.068191	7.53764	1.58068
LOC111126185	-0.00743789	0.00327207	serine/threonine-protein kinase PLK4-like	LOC111135687	126.078	154.363	102.608	112.12	93.3147	IPR020863; Membrane attack complex component/perforin domain, conserved siteIPR020864; Membrane attack complex component/perforin (MACPF) domain
LOC111126240	-0.00120232	0.0467209	fibrocystin-L-like isoform X1	LOC111135751	4.06522	8.39586	3.21036	2.23253	3.24015	IPR007007; Ninjurin
LOC111126309	-0.0433248	2.59811e-05	uncharacterized protein LOC111126309 isoform X1	LOC111135768	16.667	35.0383	12.4637	40.3248	44.4205	IPR002589; Macro domainIPR025304; ALIX V-shaped domain
LOC111126370	-1.28557	0.0341964	Golgi-associated plant pathogenesis-related protein 1	LOC111135779	31.3327	22.1377	38.9113	32.1191	37.0174	IPR000152; EGF-type aspartate/asparagine hydroxylation siteIPR000742; EGF-like domainIPR001368; TNFR/NGFR cysteine-rich regionIPR001881; EGF-like calcium-binding domainIPR009030; Growth factor receptor cysteine-rich domainIPR013032; EGF-like, conserved siteIPR018097; EGF-like calcium-binding, conserved site
LOC111126376	-0.0662687	4.22821e-05	nephrin-like isoform X1	LOC111135780	28.8608	20.7544	29.4041	32.0009	34.562	IPR001368; TNFR/NGFR cysteine-rich region
LOC111126399	-0.0343385	0.000463216	uncharacterized protein LOC111126399 isoform X1	LOC111135839	1.61485	8.4569	3.86976	2.73561	2.68585	IPR016161; Aldehyde/histidinol dehydrogenaseIPR016163; Aldehyde dehydrogenase, C-terminalIPR020593; Gamma-glutamyl phosphate reductase GPR, conserved site
LOC111126421	0.0620842	1.55038e-09	tetraspanin-9-like	LOC111135909	28.1076	29.6031	63.4947	47.9472	66.5573	IPR001190; SRCR domainIPR001695; Lysyl oxidaseIPR017448; SRCR-like domainIPR019828; Lysyl oxidase, conserved site
LOC111126455	-1.87058	0.0252992	calcium/calmodulin-dependent 3',5'-cyclic nucleotide phosphodiesterase 1A-like isoform X6	LOC111135987	5.06347	3.37429	4.86055	0.986406	5.09826	IPR011701; Major facilitator superfamilyIPR020846; Major facilitator superfamily domain
LOC111126494	1.31831	0.0352449	uncharacterized protein LOC111126494	LOC111136028	4.05103	11.7115	11.2646	6.65418	10.5506
LOC111126496	1.14368	0.00751686	cilia- and flagella-associated protein 97	LOC111136168	4.50245	5.81268	4.63225	3.65178	5.33084	IPR000315; B-box-type zinc fingerIPR011042; Six-bladed beta-propeller, TolB-like
LOC111126510	1.89266	0.0218466	leucine-rich repeat and death domain-containing protein 1-like	LOC111136285	7.67417	12.9367	16.3476	5.64237	5.16016	IPR001841; Zinc finger, RING-typeIPR013083; Zinc finger, RING/FYVE/PHD-type
LOC111126518	-0.025461	1.13539e-05	Low-density lipoprotein receptor-related protein 4	LOC111136319	23.8762	19.875	15.0733	11.9992	13.7829	IPR001309; Peptidase C14, p20 domainIPR002138; Peptidase C14, caspase non-catalytic subunit p10IPR015917; Peptidase C14A, homology domainIPR029030; Caspase-like domain
LOC111126531	-0.00286029	0.000522326	uncharacterized protein LOC111126531	LOC111136379	3.49554	6.92431	6.25388	3.00143	4.55846	IPR005821; Ion transport domain
LOC111126542	2.14654	0.0252995	tetraspanin-18-like isoform X1	LOC111136422	13.5054	9.05122	3.43712	0.532234	6.89529
LOC111126566	8.13284	0.000308927	coronin-7-like	LOC111136590	121.504	312.933	57.5199	100.402	59.5063	IPR011992; EF-hand domain pairIPR018247; EF-Hand 1, calcium-binding site
LOC111126576	-0.117488	0.0290467	FERM and PDZ domain-containing protein 4-like isoform X1	LOC111136631	252.999	43.2132	8.45165	66.1712	26.4138
LOC111126580	3.55615	0.0190604	annexin A7-like	LOC111136648	13.4042	20.7107	12.6977	12.1528	12.4491	IPR000195; Rab-GTPase-TBC domain
LOC111126596	-0.0323315	0.0272715	coronin-7-like	LOC111136692	15.1423	14.2763	14.7509	22.6395	15.4373	IPR001309; Peptidase C14, p20 domainIPR015917; Peptidase C14A, homology domainIPR029030; Caspase-like domainIPR033170; Caspase-8
LOC111126607	0.135352	0.0359383	uncharacterized protein LOC111126607	LOC111136737	4.01904	1.39864	6.21427	2.79386	1.97525	IPR002227; Tyrosinase copper-binding domainIPR008922; Uncharacterised domain, di-copper centre
LOC111126625	-0.00950011	0.00080922	torsin-1A-interacting protein 2-like	LOC111136827	9.00055	18.2346	12.5457	8.31717	10.9793	IPR001304; C-type lectinIPR008646; Herpesvirus UL45-likeIPR016186; C-type lectin-likeIPR016187; C-type lectin fold
LOC111126663	-1.21507	0.0346513	LIM domain-containing protein WLIM2b-like	LOC111136833	59.2945	62.8714	58.3722	51.6885	43.5997	IPR001309; Peptidase C14, p20 domainIPR001315; CARD domainIPR002138; Peptidase C14, caspase non-catalytic subunit p10IPR011029; Death-like domainIPR015917; Peptidase C14A, homology domainIPR017350; Peptidase C14A, interleukin-1 beta convertase typeIPR029030; Caspase-like domain
LOC111126711	4.44763	0.00571437	caspase 8	LOC111136852	44.0762	33.8769	79.85	11.5036	72.9533	IPR001299; Ependymin
LOC111126717	-0.0145802	0.0360168	uncharacterized protein LOC111126717	LOC111136853	10.0576	4.31233	4.41819	14.272	3.76895	IPR002181; Fibrinogen, alpha/beta/gamma chain, C-terminal globular domainIPR014715; Fibrinogen, alpha/beta/gamma chain, C-terminal globular, subdomain 2IPR014716; Fibrinogen, alpha/beta/gamma chain, C-terminal globular, subdomain 1
LOC111126740	0.130458	0.0244695	kelch-like protein 9	LOC111136855	44.3226	63.9498	60.5199	38.9554	53.7576	IPR001368; TNFR/NGFR cysteine-rich region
LOC111126772	0.172355	0.0213416	Heparan sulfate 2-O-sulfotransferase 1	LOC111136863	7.42403	13.8109	10.5523	5.32196	10.9256
LOC111126810	-2.36536	0.00221964	teneurin-m-like isoform X1	LOC111136910	8.86678	6.86951	8.59485	38.0051	22.6954
LOC111126856	-0.0642829	0.0175068	uncharacterized protein LOC111126856 isoform X1	LOC111136943	82.386	83.5064	73.4743	63.7967	75.4835	IPR001346; Interferon regulatory factor DNA-binding domainIPR008984; SMAD/FHA domainIPR011991; Winged helix-turn-helix DNA-binding domainIPR017855; SMAD domain-likeIPR019471; Interferon regulatory factor-3IPR019817; Interferon regulatory factor, conserved site
LOC111126863	2.75182	0.00244019	MORN repeat-containing protein 5-like	LOC111136956	0.252117	0.87004	10.0673	5.45425	2.34092
LOC111126873	1.90066	0.0116181	trichohyalin-like isoform X1	LOC111137063	49.5074	1.41333	26.7974	40.2854	32.6934	IPR000718; Peptidase M13IPR008753; Peptidase M13, N-terminal domainIPR018497; Peptidase M13, C-terminal domainIPR024079; Metallopeptidase, catalytic domain
LOC111126901	6.76396	0.0141294	uncharacterized protein LOC111126901 isoform X1	LOC111137082	15.9588	8.5283	11.7267	19.4189	16.3005	IPR001304; C-type lectinIPR016186; C-type lectin-likeIPR016187; C-type lectin foldIPR018378; C-type lectin, conserved site
LOC111126914	8.32352	5.15e-06	heat shock 70 kDa protein 12A	LOC111137083	48.6086	45.094	50.1016	58.1696	68.3827	IPR001304; C-type lectinIPR016186; C-type lectin-likeIPR016187; C-type lectin foldIPR018378; C-type lectin, conserved site
LOC111127118	-0.00120009	0.00941956	nuclear receptor subfamily 1 group D member 2-like	LOC111137146	275.806	103.917	156.345	319.25	390.338	IPR001304; C-type lectinIPR016186; C-type lectin-likeIPR016187; C-type lectin fold
LOC111127150	1.70794	0.0440568	von Willebrand factor D and EGF domain-containing protein	LOC111137291	32.8163	11.9848	3.64719	9.3733	8.64635	IPR010345; Interleukin-17 familyIPR029034; Cystine-knot cytokine
LOC111127238	2.34078	0.00279529	leucine-rich repeat-containing protein 51 isoform X1	LOC111137292	5.12219	7.66118	2.66746	2.85696	3.09421	IPR010345; Interleukin-17 familyIPR029034; Cystine-knot cytokine
LOC111127260	-0.0192333	0.0289069	DNA repair protein RAD50-like	LOC111137375	22.7405	23.7364	5.7014	12.38	21.6713	IPR001584; Integrase, catalytic coreIPR008042; Retrotransposon, PaoIPR012337; Ribonuclease H-like domain
LOC111127318	0.0229408	0.0361328	armadillo repeat-containing protein 8-like isoform X2	LOC111137422	73.0732	214.116	100.984	58.3457	93.7937	IPR001128; Cytochrome P450IPR002401; Cytochrome P450, E-class, group IIPR017972; Cytochrome P450, conserved site
LOC111127395	-1.77736	0.0320414	Exonuclease 3'-5' domain-containing protein 1	LOC111137459	69.797	68.2943	58.9544	51.6059	67.1847	IPR001304; C-type lectinIPR016186; C-type lectin-likeIPR016187; C-type lectin fold
LOC111127491	-0.0699716	0.00534582	amidophosphoribosyltransferase-like	LOC111137516	6.49556	1.90299	7.3471	8.7662	2.9274
LOC111127569	0.122929	0.0348333	hemicentin-1-like isoform X2	LOC111137587	6.01973	4.03609	3.3592	5.12202	12.4306
LOC111127598	-0.00463414	0.00200002	uncharacterized protein LOC111127598 [Crassostrea virginica]	LOC111137705	17.5246	8.37775	8.61582	30.9322	35.3842	IPR000742; EGF-like domainIPR013032; EGF-like, conserved site
LOC111127614	2.04858	0.040998	ankyrin repeat domain-containing protein 54-like	LOC111137740	15.4497	11.0995	18.3126	29.1775	16.8277	IPR000859; CUB domainIPR002172; Low-density lipoprotein (LDL) receptor class A repeatIPR023415; Low-density lipoprotein (LDL) receptor class A, conserved site
LOC111127659	0.0761734	0.0346513	transmembrane protein 232-like	LOC111137744	21.1465	48.075	34.1305	79.9731	15.2896
LOC111127734	-1.2469	0.0304519	poly [ADP-ribose] polymerase 1-like	LOC111137828	2.8742	14.3949	6.45338	6.61579	18.5747	IPR012337; Ribonuclease H-like domain
LOC111127768	1.92731	0.0239353	calcium/calmodulin-dependent protein kinase type IV	LOC111137862	36.9412	28.7428	30.4372	53.1167	54.0707	IPR001304; C-type lectinIPR016186; C-type lectin-likeIPR016187; C-type lectin foldIPR018378; C-type lectin, conserved site
LOC111127799	-0.00183908	0.000511543	synaptojanin-1 isoform X2	LOC111137933	6.90687	21.537	7.19764	7.68621	15.138	IPR003598; Immunoglobulin subtype 2IPR003599; Immunoglobulin subtypeIPR003961; Fibronectin type IIIIPR007110; Immunoglobulin-like domainIPR013783; Immunoglobulin-like fold
LOC111127825	-0.0243914	0.0302556	keratin, type I cytoskeletal 9-like isoform X2	LOC111138007	2.12241	1.267	1.1566	5.53207	1.63562
LOC111127830	-0.0169635	6.19207e-05	Myosin-2 essential light chain	LOC111138160	7.64966	2.78833	11.4773	7.70291	3.4493
LOC111127855	8.09651	0.000441553	glycine-rich protein 23-like isoform X1	LOC111138220	6.78152	17.7622	4.51657	11.623	16.2784
LOC111127861	-1.73962	0.0095839	Protein MB21D2	LOC111138285	9.37832	12.39	12.2488	7.64494	15.3207	IPR000585; Hemopexin-like domainIPR001818; Peptidase M10, metallopeptidaseIPR002477; Peptidoglycan binding-likeIPR006026; Peptidase, metallopeptidaseIPR016293; Peptidase M10A, stromelysin-typeIPR018486; Hemopexin, conserved siteIPR018487; Hemopexin-like repeats
LOC111127862	-0.0810652	0.0198233	E3 ubiquitin-protein ligase HECTD1-like isoform X1	LOC111138399	21.6365	37.8143	27.0182	31.0431	121.046
LOC111127877	0.00176692	0.0452132	centrosomal protein of 170 kDa-like isoform X9	LOC111138437	5.00125	8.98169	7.44293	1.40484	5.83009
LOC111127886	-1.59416	0.0268358	vesicular glutamate transporter 3-like	LOC111138466	12.092	6.5086	5.04439	6.63725	18.3937	IPR000504; RNA recognition motif domainIPR012677; Nucleotide-binding alpha-beta plait domain
LOC111127973	-9.31642	6.84e-07	transcriptional repressor protein YY1-like isoform X2	LOC111138495	33.1007	38.8771	35.546	16.3957	32.9442	IPR007593; CD225/Dispanin family
LOC111128033	-0.00806927	0.00523415	elastin-like isoform X2
LOC111128037	7.12394	0.00482447	cytochrome P450 2J2
LOC111128041	-0.00466738	1.21e-07	dynactin subunit 3-like isoform X1
LOC111128044	-0.0384767	0.00978395	potassium channel subfamily T member 2 isoform X1
LOC111128065	-7.60528	1.96347e-07	HEAT repeat-containing protein 5B-like isoform X1
LOC111128067	-0.00183602	0.00223273	fibrinogen-like protein 1 isoform X2
LOC111128082	-0.00974581	0.0280965	serine/threonine-protein kinase MRCK alpha-like isoform X2
LOC111128092	2.90305	0.0401937	centrin-3
LOC111128122	1.83068	0.0070647	annexin A6-like
LOC111128133	10.3531	6.84e-07	sacsin-like isoform X1
LOC111128142	4.08689	0.0148173	sacsin-like
LOC111128150	-0.155244	0.00343278	aspartate, glycine, lysine and serine-rich protein-like isoform X2
LOC111128155	-1.61823	0.0304049	vesicular glutamate transporter 3-like
LOC111128182	-0.00121594	0.000317112	Exocyst complex component 2
LOC111128193	-0.00361968	0.00369216	spidroin-1-like
LOC111128213	-1.52088	0.0116082	dentin sialophosphoprotein
LOC111128244	-0.00124217	0.0452132	aspartate, glycine, lysine and serine-rich protein-like isoform X2
LOC111128276	-0.0970413	0.0228175	alpha-(1,6)-fucosyltransferase isoform X1
LOC111128349	-0.0151609	0.00444996	1-phosphatidylinositol 4,5-bisphosphate phosphodiesterase beta-4-like isoform X1
LOC111128385	4.72764	0.0362836	lachesin-like isoform X1
LOC111128420	-1.22908	0.0167694	nidogen-2 isoform X1
LOC111128489	-0.000640971	0.00893191	patched domain-containing protein 3-like
LOC111128523	-0.00652427	0.00813276	tricalbin-3-like isoform X2
LOC111128531	-0.000639395	0.00173551	leucine-rich repeat serine/threonine-protein kinase 1-like isoform X7
LOC111128536	9.01185	3.08232e-05	protein cappuccino-like
LOC111128581	-6.90335	0.000880995	casein kinase I-like isoform X11
LOC111128632	-2.65486	0.00571437	peptidyl-prolyl cis-trans isomerase B
LOC111128658	1.9404	5.88755e-05	NK-tumor recognition protein-like
LOC111128683	-0.00768815	0.0311471	monoacylglycerol lipase ABHD12-like
LOC111128687	-0.00060429	0.0397027	pyruvate carboxylase, mitochondrial-like isoform X1
LOC111128694	-0.00169781	0.00166673	60S ribosomal protein L17-like
LOC111128721	-7.53396	1.93e-05	Heterogeneous nuclear ribonucleoprotein 27C
LOC111128734	-0.0399068	0.0433174	delta-like protein 1
LOC111128768	-0.0674311	0.0252995	striatin-3-like isoform X3
LOC111128774	3.03818	0.00235403	Transmembrane protein 2
LOC111128816	-8.05978	0.000430024	inter-alpha-trypsin inhibitor heavy chain H4-like
LOC111128873	4.20126	0.00173116	mono [ADP-ribose] polymerase PARP16-like
LOC111128878	-0.0847815	0.0268358	extracellular tyrosine-protein kinase PKDCC-like
LOC111128883	-0.0006041	0.00173551	casein kinase I-like isoform X2
LOC111128898	-0.032308	0.026502	cytosolic Fe-S cluster assembly factor nbp35-like isoform X2
LOC111128937	-1.17597	0.0473698	A disintegrin and metalloproteinase with thrombospondin motifs 7-like
LOC111128965	-0.00953609	0.0489533	A-kinase anchor protein 6
LOC111128977	-2.19776	0.0183057	Coiled-coil domain-containing protein 9
LOC111128988	-0.0187779	0.0268358	poly(A) polymerase beta-like
LOC111128996	-1.09367	2.62742e-05	cysteine-rich motor neuron 1 protein isoform X2
LOC111128998	0.127841	0.00679189	nesprin-1-like isoform X1
LOC111128999	-0.0796978	0.049943	mucin-like protein
LOC111129003	3.16628	0.00913859	L-asparaginase-like isoform X2
LOC111129017	-2.26739	0.0256535	UPF0469 protein KIAA0907 homolog isoform X2
LOC111129023	0.326067	0.00297615	calmodulin-like isoform X1
LOC111129056	-0.0128121	0.00224322	MAP/microtubule affinity-regulating kinase 3-like isoform X2
LOC111129087	1.8371	0.00785952	Vacuolar protein 8
LOC111129125	-6.42169	0.00221964	protein numb-like isoform X5
LOC111129203	2.64305	0.0446535	beta-lactamase domain-containing protein 2-like
LOC111129249	-0.0507517	0.011028	scaffold protein salvador-like
LOC111129284	-1.96399	0.0420431	deleted in malignant brain tumors 1 protein-like
LOC111129311	1.80002	0.029221	ropporin-1-like protein
LOC111129320	-0.0184377	0.0446535	adipocyte plasma membrane-associated protein-like
LOC111129333	-0.0106476	0.0298496	long-chain-fatty-acid--CoA ligase ACSBG2-like
LOC111129334	-0.046979	0.0146728	regulator of G-protein signaling 7-like isoform X1
LOC111129348	-0.0290473	0.00406286	transport and Golgi organization protein 1 homolog isoform X1
LOC111129372	2.19589	0.0266194	dynein regulatory complex subunit 7-like isoform X2
LOC111129374	2.08216	0.0165113	coiled-coil domain-containing protein 170-like
LOC111129382	1.4863	0.0228591	double zinc ribbon and ankyrin repeat-containing protein 1-like
LOC111129389	1.73705	0.022218	dynein regulatory complex protein 1-like
LOC111129441	2.29469	0.0338368	calmodulin 3b (phosphorylase kinase, delta)
LOC111129461	-1.55332	0.0350882	glycogen phosphorylase
LOC111129512	1.54665	0.0155306	cilia- and flagella-associated protein 70-like isoform X20
LOC111129513	-0.0495532	0.0473698	E3 ubiquitin-protein ligase TRIM9-like isoform X1
LOC111129526	-0.00404907	0.010721	unconventional myosin-Ie-like isoform X2
LOC111129537	-2.12193	0.029221	TWiK family of potassium channels protein 18-like
LOC111129539	-2.54323	0.0164279	von Willebrand factor D and EGF domain-containing protein-like
LOC111129580	-0.0401603	0.00321988	uncharacterized protein LOC111129580 isoform X1
LOC111129666	2.59219	0.0202795	trichohyalin-like isoform X2
LOC111129817	-0.0163047	0.0402686	uncharacterized protein LOC111129817 isoform X1
LOC111129818	1.18394	0.0448319	L-ascorbate oxidase-like
LOC111129821	-0.0170487	0.0474759	glutathione-specific gamma-glutamylcyclotransferase 1-like
LOC111129848	-0.00126575	0.0143165	Cathepsin F
LOC111129857	-3.13335	0.000729428	MFS-type transporter SLC18B1-like
LOC111129863	-0.0225017	0.0484027	E3 ubiquitin-protein ligase TRIM9-like isoform X1
LOC111129876	-0.0891829	0.022218	tau-tubulin kinase 2
LOC111129900	1.64652	0.00219947	basal body-orientation factor 1-like
LOC111129902	-0.102267	0.0420802	elongation factor 1-gamma-like
LOC111129906	-0.00121646	0.000780721	YLP motif-containing protein 1 isoform X1
LOC111129908	1.97753	0.0206856	probable serine/threonine-protein kinase pats1
LOC111129912	-3.30087	0.0328222	peptidyl-glycine alpha-amidating monooxygenase B-like isoform X1
LOC111129936	2.88379	0.00802709	radial spoke head protein 9 homolog
LOC111129944	-0.0688303	0.0212683	Atrial natriuretic peptide-converting enzyme
LOC111129980	0.0803383	0.00209597	sacsin-like
LOC111130021	-1.8781	0.00327207	Golgi resident protein GCP60-like isoform X2
LOC111130040	-0.0454494	0.0274629	calpain-B-like isoform X17
LOC111130044	2.64979	0.0275139	uncharacterized protein LOC111129183
LOC111130118	-1.63202	0.0157397	threonine--tRNA ligase, cytoplasmic-like isoform X2
LOC111130158	-0.0310396	0.0476029	G-protein coupled receptor Mth-like isoform X3
LOC111130171	2.50283	0.00166664	coiled-coil domain-containing protein 170-like
LOC111130175	-0.0339788	0.0151489	estrogen sulfotransferase-like isoform X2
LOC111130178	0.00353328	6.21e-08	proto-oncogene c-Rel
LOC111130194	-0.018917	0.0493655	receptor-type tyrosine-protein phosphatase epsilon-like isoform X1
LOC111130211	-0.00198666	0.00941956	Neural cell adhesion molecule L1-like protein
LOC111130218	-0.183391	0.0302556	40S ribosomal protein S6
LOC111130219	-1.05042	0.0155306	dipeptidyl peptidase 3-like
LOC111130229	-0.00493936	0.0260721	putative amine oxidase [copper-containing]
LOC111130232	0.0226683	0.00116376	rab3 GTPase-activating protein non-catalytic subunit-like isoform X1
LOC111130257	-0.0888035	0.0194452	tropomyosin isoform X1
LOC111130266	8.38425	0.000851451	RAC-gamma serine/threonine-protein kinase-like isoform X1
LOC111130267	-0.0906923	0.0338495	NACHT and WD repeat domain-containing protein 1
LOC111130277	-0.00734593	0.0446252	AB hydrolase superfamily protein C1039.03-like isoform X1
LOC111130285	-0.0163685	0.00186177	toll-like receptor 4
LOC111130286	2.09397	0.00534582	cilia- and flagella-associated protein 161-like
LOC111130289	-0.0538051	1.25e-05	leucine-rich repeat and IQ domain-containing protein 1
LOC111130297	-0.0779272	0.0315944	A-kinase anchor protein 13-like isoform X24
LOC111130301	1.87298	0.0329576	adenylate kinase 7-like
LOC111130325	-4.83019	0.0255461	Lung adenoma susceptibility protein 2-like
LOC111130332	-0.00942797	0.0233006	protein argonaute-2-like isoform X2
LOC111130340	-0.0182486	1.13539e-05	uncharacterized protein LOC111130340 isoform X2
LOC111130352	-3.04941	0.000522326	Putative ferric-chelate reductase 1
LOC111130354	-0.00959649	0.00080922	Mediator of RNA polymerase II transcription subunit 8-B
LOC111130370	0.08336	0.0373892	filaggrin-like isoform X2
LOC111130379	-0.189931	0.0346513	kyphoscoliosis peptidase
LOC111130383	-0.64085	0.00152391	guanine nucleotide-binding protein subunit beta-5
LOC111130384	-2.67284	0.0215989	vascular endothelial growth factor receptor 1-like isoform X1
LOC111130401	-1.07123	0.0348333	neuroendocrine protein 7B2 isoform X1
LOC111130412	1.53912	0.0111486	zinc finger protein 474-like
LOC111130428	-0.00120312	0.04105	Peptide-N(4)-(N-acetyl-beta-glucosaminyl)asparagine amidase
LOC111130438	1.75332	0.0304519	dynein light chain 1, axonemal
LOC111130455	8.02637	0.0160598	cytochrome P450 2C8-like
LOC111130479	1.92753	0.0398799	AB hydrolase superfamily protein C1039.03-like isoform X1
LOC111130495	-0.996875	0.0452863	tubulin polymerization-promoting protein family member 3-like
LOC111130498	0.0108676	0.0103584	Kinesin-like protein KIF16B
LOC111130518	2.82262	0.0102567	uncharacterized protein LOC111130518
LOC111130521	-0.743925	0.0329416	cytochrome c oxidase subunit 5A, mitochondrial
LOC111130528	-2.82297	0.0103584	proteasome subunit alpha type-4
LOC111130560	-0.137268	0.0399974	ATP-binding cassette sub-family D member 4
LOC111130566	2.10609	0.0173898	NACHT and WD repeat domain-containing protein 1
LOC111130579	1.5877	0.0294313	Cytoplasmic dynein 2 heavy chain 1
LOC111130582	1.19943	0.00374201	Cyclin-dependent kinase-like 1
LOC111130649	0.0562167	2.59915e-08	3-hydroxyanthranilate 3,4-dioxygenase-like
LOC111130662	-0.0134135	0.00110529	Putative E3 ubiquitin-protein ligase HERC2
LOC111130678	-0.00832158	0.0178258	receptor expression-enhancing protein 5-like isoform X2
LOC111130682	-1.27351	0.00279529	galectin-4-like isoform X2
LOC111130704	-0.00657063	0.00321987	spectrin alpha chain, non-erythrocytic 1-like isoform X1
LOC111130762	-0.0868835	6.72535e-05	ras GTPase-activating protein 1-like isoform X2
LOC111130774	-0.0612446	0.0488121	circumsporozoite protein-like
LOC111130780	-1.57613	0.0453033	PTB domain-containing engulfment adapter protein 1-like isoform X4
LOC111130825	-0.0138167	0.0021267	myosin heavy chain, muscle
LOC111130882	-0.00440032	0.0392071	neutral and basic amino acid transport protein rBAT-like
LOC111130912	-0.00931062	0.009886	caspase-3-like
LOC111130924	-3.41556	1.13539e-05	basic leucine zipper transcriptional factor ATF-like 3
LOC111130969	-2.15326	0.00604967	arginase, hepatic
LOC111130970	-0.105948	0.0338388	mitochondrial amidoxime-reducing component 1-like
LOC111130984	-0.09822	0.00737772	uncharacterized protein LOC111130984
LOC111130996	-0.000812357	0.0397027	Muscarinic acetylcholine receptor DM1
LOC111131069	-0.0319599	0.0369368	uncharacterized protein LOC111110783
LOC111131080	7.17098	0.0026289	immune-associated nucleotide-binding protein 12-like
LOC111131082	-5.11354	1.13539e-05	protein lin-52 homolog
LOC111131093	2.50788	0.0155537	Proton-coupled folate transporter
LOC111131100	-1.72435	0.00278354	adenylyl cyclase-associated protein 1-like isoform X1
LOC111131147	-0.0078323	0.00302914	1-phosphatidylinositol 4,5-bisphosphate phosphodiesterase beta-1-like isoform X17
LOC111131176	1.99641	0.00695809	ensconsin isoform X1
LOC111131190	-0.0803837	0.00595096	polycystic kidney disease protein 1-like 2 isoform X1
LOC111131218	2.06028	0.011921	EF-hand calcium-binding domain-containing protein 2
LOC111131240	1.65898	0.00221964	tctex1 domain-containing protein 1-like
LOC111131269	-0.0280788	0.00348623	xanthine dehydrogenase/oxidase
LOC111131303	-1.52799	0.0304736	fos-related antigen 2-like
LOC111131306	-0.0525477	0.00149627	ectonucleoside triphosphate diphosphohydrolase 8-like isoform X2
LOC111131431	-4.28759	9.09017e-05	uncharacterized protein LOC111131431
LOC111131437	-0.0165433	0.0298594	ribosome-binding protein 1-like isoform X6
LOC111131473	0.0117775	0.0499444	TM2 domain-containing protein CG10795-like
LOC111131488	-0.000743357	0.000262339	amyloid beta A4 precursor protein-binding family A member 1-like isoform X14
LOC111131490	-0.017839	1.50844e-05	uncharacterized protein LOC111131490 isoform X2
LOC111131494	2.62775	0.0126003	tctex1 domain-containing protein 1-like
LOC111131495	0.163813	0.0284561	tctex1 domain-containing protein 1-like
LOC111131505	-0.0063612	0.0297811	centrosomal protein of 170 kDa-like isoform X9
LOC111131563	2.08349	0.0123198	predicted protein
LOC111131580	-1.98461	0.00186512	lens fiber membrane intrinsic protein-like
LOC111131602	-0.103222	0.0275139	kin of IRRE-like protein 2 isoform X1
LOC111131623	-0.0235291	0.0158493	troponin T, skeletal muscle-like isoform X3
LOC111131682	-2.1129	0.0228175	Oxysterol-binding protein-related protein 8
LOC111131745	-5.92264	0.0085135	probable serine/threonine-protein kinase DDB_G0282963 isoform X2
LOC111131784	-1.09494	0.0223715	caprin-1-like isoform X2
LOC111131797	-0.0734408	0.0347037	proton-coupled folate transporter-like
LOC111131799	2.18638	0.0327222	putative malate dehydrogenase 1B
LOC111131805	-0.134812	0.00435854	serine/threonine-protein kinase D1-like isoform X1
LOC111131843	7.65546	0.0493655	Lysosomal-trafficking regulator
LOC111131853	-2.27884	0.000441553	muscle, skeletal receptor tyrosine-protein kinase-like
LOC111131963	-0.00848973	0.00284539	rho guanine nucleotide exchange factor 39-like isoform X1
LOC111132201	4.94307	0.00714702	G-protein coupled receptor Mth2
LOC111132237	-6.98438	0.00172816	sphingomyelin phosphodiesterase 4-like isoform X1
LOC111132239	-0.881956	0.0440568	5'-3' exoribonuclease 1-like
LOC111132291	1.6347	0.0128253	hemocyte protein-glutamine gamma-glutamyltransferase-like isoform X1
LOC111132492	-8.7167	2.30804e-06	dimethylaniline monooxygenase [N-oxide-forming] 5-like
LOC111132570	-2.04464	0.00058536	probable E3 ubiquitin-protein ligase RNF217
LOC111132726	2.21872	0.00306485	reticulocyte-binding protein 2 homolog a-like
LOC111132799	2.27424	0.00171071	dynein light chain 2, cytoplasmic
LOC111132800	7.80835	0.00336961	rho GTPase-activating protein 19-like isoform X1
LOC111132865	-7.61037	0.000447251	fibronectin type-III domain-containing protein 3A-like isoform X3
LOC111132890	-1.47668	0.0313758	synapse differentiation-inducing gene protein 1-like isoform X1
LOC111132962	-0.00291606	7.45e-09	stimulator of interferon genes protein-like isoform X3
LOC111132966	-8.29416	0.000224725	dynactin subunit 1-like isoform X11
LOC111132968	0.942571	0.028701	LOW QUALITY PROTEIN: uncharacterized protein LOC111132968
LOC111132982	-0.0347451	0.0198233	neprilysin-like
LOC111132992	1.54287	0.0245709	uncharacterized protein LOC111132992 isoform X1
LOC111132997	-2.97189	0.000118125	ubiquitin carboxyl-terminal hydrolase CYLD isoform X1
LOC111133023	8.11983	0.000418992	lysosomal amino acid transporter 1 homolog
LOC111133049	-0.027824	0.000620238	mitofusin-2-like isoform X1
LOC111133050	-0.080902	0.0434309	mitofusin-2-like isoform X1
LOC111133212	-1.13994	5.96971e-06	uncharacterized protein LOC111133212
LOC111133261	-0.00260377	1.83e-05	AP-1 complex subunit gamma-1-like isoform X1
LOC111133291	-0.00916347	0.00284539	uncharacterized protein LOC111133291
LOC111133327	-0.00115877	1.02e-05	CUGBP Elav-like family member 2 isoform X30
LOC111133364	-0.000613262	0.00173551	bromodomain and WD repeat-containing protein 3-like isoform X1
LOC111133403	-0.00250494	0.00171496	rap1 GTPase-activating protein 1-like isoform X1
LOC111133548	-1.28732	0.0293736	uncharacterized protein LOC111133548
LOC111133551	-0.000877895	0.0397027	L-ascorbate oxidase-like
LOC111133574	1.412	0.0206856	protein moonraker isoform X1
LOC111133666	0.149362	0.0256549	uncharacterized protein LOC111133666 isoform X17
LOC111133725	-1.12259	0.00114914	xaa-Pro dipeptidase-like
LOC111133727	-1.38057	0.0130422	dnaJ homolog subfamily A member 2
LOC111133796	6.43042	0.0252992	Solute carrier family 23 member 2
LOC111133828	-0.0156879	0.000326118	glycine-rich cell wall structural protein-like isoform X1
LOC111133838	-0.0281834	0.029221	glycine-rich cell wall structural protein 1-like isoform X1
LOC111133851	-0.00123784	0.00284539	nuclear hormone receptor HR96-like isoform X2
LOC111133865	1.66952	0.0160963	protein tirA-like isoform X1
LOC111133911	-0.0340054	0.00501273	bactericidal permeability increasing protein
LOC111133958	-0.032886	0.0426441	SCO-spondin-like isoform X1
LOC111134042	1.14809	0.0288661	ephrin type-B receptor 1-B-like isoform X3
LOC111134043	-0.130087	0.00163083	ephrin type-B receptor 1-B-like isoform X3
LOC111134048	1.35163	0.011028	CREB/ATF bZIP transcription factor
LOC111134103	-0.0787306	0.0232429	coatomer subunit beta'-like
LOC111134104	-3.99817	0.00166664	carbonic anhydrase-like
LOC111134140	-0.00121729	0.000262339	uncharacterized protein LOC111134140
LOC111134181	-1.68371	0.00486821	tumor necrosis factor ligand superfamily member 10-like
LOC111134185	-3.44276	0.0252558	cytochrome P450 27C1-like
LOC111134230	-0.0017952	0.0080029	formin-J-like isoform X3
LOC111134265	0.130176	0.0388909	protein SFI1 homolog isoform X1
LOC111134304	-0.0873483	0.0375793	CCR4-NOT transcription complex subunit 1
LOC111134313	2.43257	0.00440232	leucine-rich repeat-containing protein 23-like
LOC111134314	-0.0305445	0.0353953	FK506-binding protein 3-like isoform X1
LOC111134324	-0.00261709	0.000931576	beta-1,3-galactosyltransferase brn-like isoform X4
LOC111134336	1.53837	0.0228175	tctex1 domain-containing protein 2-like
LOC111134357	-0.015572	2.30804e-06	Nuclear mitotic apparatus protein 1
LOC111134359	-0.0095449	0.0166661	zinc finger protein OZF-like
LOC111134394	-0.00174888	0.00944368	protein tiptop-like isoform X6
LOC111134409	9.43473	0.0259372	laccase-7-like isoform X1
LOC111134414	-2.18913	0.0275139	monocarboxylate transporter 12-like isoform X1
LOC111134417	-0.290342	0.00789135	tumor necrosis factor alpha-induced protein 3-like isoform X4
LOC111134457	-2.03364	1.15e-06	matrix metalloproteinase-2-like
LOC111134458	-7.80912	0.000105561	short-chain specific acyl-CoA dehydrogenase, mitochondrial
LOC111134474	-1.12934	0.0128021	eukaryotic translation initiation factor 3 subunit C-like isoform X1
LOC111134482	1.561	0.0476029	elongation of very long chain fatty acids protein 4-like isoform X1
LOC111134490	-0.025857	0.0392071	uncharacterized protein LOC111134497 isoform X1
LOC111134497	-0.00202383	7.93e-06	adenylate cyclase type 2-like
LOC111134509	-0.136442	0.00155837	Alstrom syndrome protein 1
LOC111134527	-0.0752803	0.026489	uncharacterized protein LOC111134538
LOC111134538	0.0160672	0.0116181	probable E3 ubiquitin-protein ligase XERICO
LOC111134551	-2.27609	0.00379786	AP-1 complex subunit sigma-2 isoform X3
LOC111134561	-0.00991458	0.0180469	protein split ends-like
LOC111134572	1.13465	0.0373575	kinesin-like protein KIF28P isoform X6
LOC111134599	0.85981	0.0385539	ARF GTPase-activating protein GIT2-like isoform X1
LOC111134604	-0.045996	0.0239052	NACHT and WD repeat domain-containing protein 1
LOC111134632	2.79593	0.000563199	hemicentin-1-like isoform X5
LOC111134633	0.118892	0.0300787	muscleblind-like protein 2 isoform X1
LOC111134634	-0.0199639	0.000611569	DEP domain-containing protein 5
LOC111134651	-0.0166766	0.00278354	cytoplasmic dynein 1 light intermediate chain 2-like isoform X8
LOC111134664	2.36013	0.00585418	MORN repeat-containing protein 3-like
LOC111134686	-0.592378	0.0155537	leupaxin-like isoform X2
LOC111134697	6.6601	0.00260157	predicted protein
LOC111134721	-1.62345	0.0203807	Collagen alpha-1(IV) chain
LOC111134722	-1.70686	0.022501	collagen alpha-1(IV) chain
LOC111134724	-1.16711	0.0373892	PQ-loop repeat-containing protein 1-like isoform X1
LOC111134725	-1.85812	0.0339279	protein retinal degeneration B-like isoform X1
LOC111134760	2.80472	0.0176219	RING finger protein 145-like
LOC111134793	9.82426	0.000849823	von Willebrand factor D and EGF domain-containing protein
LOC111134843	6.90864	0.00221964	dynein heavy chain 5, axonemal-like isoform X3
LOC111134869	-0.18014	0.00934733	protein slit-like isoform X2
LOC111134882	-7.19047	0.00077195	endothelin-converting enzyme homolog isoform X2
LOC111134886	-0.721053	0.000824274	LIM and senescent cell antigen-like-containing domain protein 1 isoform X2
LOC111134888	-0.0759122	2.08251e-06	dynein heavy chain 10, axonemal-like isoform X1
LOC111134910	2.11205	0.0180018	uncharacterized protein LOC111134906
LOC111134926	-0.0239788	0.0460446	huntingtin-like isoform X1
LOC111134950	-0.0124909	0.0390646	protein spire homolog 1-like isoform X4
LOC111134976	4.40694	0.0282348	hydroxylysine kinase
LOC111135015	-0.00935499	0.00080922	nuclear receptor coactivator 2-like isoform X2
LOC111135047	-1.55237	0.0444826	UDP-glucuronic acid decarboxylase 1-like isoform X2
LOC111135084	-1.3203	0.00251287	programmed cell death 6-interacting protein-like isoform X2
LOC111135089	1.89179	0.0359383	tektin-1 isoform X1
LOC111135091	-0.0739145	0.0267362	proline-rich transmembrane protein 4-like
LOC111135108	-0.128177	0.0125508	Protein neuralized
LOC111135120	-0.00620644	0.0371194	IgGFc-binding protein
LOC111135135	-0.0311116	0.0129006	uncharacterized protein LOC111135135 isoform X5
LOC111135165	-0.870573	0.018016	mediator of RNA polymerase II transcription subunit 15
LOC111135168	-0.000761511	0.0463996	forkhead-associated domain-containing protein 1-like isoform X1
LOC111135216	-0.118347	5.95512e-08	sterile alpha motif domain-containing protein 9-like
LOC111135222	0.0841849	0.049943	protein fem-1 homolog C
LOC111135231	-0.0169698	0.0203377	serine/threonine-protein kinase NLK-like isoform X2
LOC111135252	7.73775	0.000168007	sodium/hydrogen exchanger 2 isoform X1
LOC111135287	-0.965783	0.0122579	xaa-Pro dipeptidase-like
LOC111135317	-0.0748831	0.0239353	acyl-coenzyme A thioesterase 9, mitochondrial-like
LOC111135324	-1.44659	0.0117402	myosin-2 heavy chain
LOC111135333	-0.0118548	7.93545e-05	integrator complex subunit 4-like
LOC111135351	-1.19112	0.016163	uncharacterized protein LOC111135351
LOC111135381	-0.215999	0.00166664	NGFI-A-binding protein homolog isoform X1
LOC111135428	-0.813515	0.00753377	RING finger protein 10
LOC111135431	7.10037	0.0058325	uncharacterized protein LOC111135431 isoform X3
LOC111135443	-0.0332026	0.019565	leucine-rich repeat-containing protein 43-like isoform X3
LOC111135451	6.41739	0.0256471	coiled-coil domain-containing protein 157-like
LOC111135475	2.04735	7.58e-05	14-3-3 protein epsilon
LOC111135477	-0.0857174	0.0265096	small G protein signaling modulator 1-like isoform X6
LOC111135478	0.00233837	0.0106291	zinc finger protein 585B-like
LOC111135493	-0.0418273	0.0080029	steroid 17-alpha-hydroxylase/17,20 lyase
LOC111135504	7.75621	2.84754e-07	extracellular sulfatase Sulf-1 isoform X1
LOC111135571	8.47165	0.000114125	piwi-like protein 1 isoform X1
LOC111135589	-0.975645	0.0151414	serine incorporator 1-like isoform X2
LOC111135598	8.56733	0.00297615	probable cytochrome P450 49a1
LOC111135633	-0.0759637	0.0274629	uncharacterized protein LOC111135633 isoform X1
LOC111135699	-1.31297	0.000899295	attractin-like protein 1 isoform X1
LOC111135704	4.94814	0.0146728	Centromere protein V
LOC111135727	-0.967236	0.0178258	WD repeat-containing protein 24
LOC111135795	-0.00675792	0.0016479	helicase with zinc finger domain 2-like
LOC111135810	-0.0264823	3.60666e-05	ganglioside-induced differentiation-associated protein 1-like
LOC111135822	2.11963	0.0428435	stress response protein nst1-like isoform X2
LOC111135824	0.175274	0.00291217	serine-rich adhesin for platelets-like isoform X1
LOC111135825	-0.0179896	9.86204e-05	D-glucuronyl C5-epimerase-like
LOC111135864	-0.00164563	0.00597488	Vacuolar protein sorting-associated protein 4B
LOC111135878	-5.32286	0.0164279	ras and EF-hand domain-containing protein homolog isoform X3
LOC111135890	-0.000858803	0.0130723	rootletin-like isoform X3
LOC111135921	-7.52404	0.00221964	uncharacterized protein LOC111135921 isoform X1
LOC111135946	-0.62611	0.0341964	cytochrome b-c1 complex subunit Rieske, mitochondrial-like
LOC111136001	-0.0085529	0.000780721	uncharacterized protein LOC111136001 isoform X3
LOC111136004	-4.47511	0.00104619	sequestosome-1 isoform X3
LOC111136017	-0.934347	0.00934114	tyrosine-protein kinase PR2-like isoform X1
LOC111136025	-0.00810066	0.0181846	coagulation factor XII-like
LOC111136057	1.91352	0.02718	nucleoside diphosphate kinase 7-like
LOC111136064	1.36946	0.0372663	hydroxyproline dehydrogenase-like
LOC111136075	2.83176	0.0174542	NACHT and WD repeat domain-containing protein 2
LOC111136106	-0.0499831	0.0388909	unconventional myosin-XVIIIa-like isoform X8
LOC111136109	-0.0822489	0.0305051	protein LSM14 homolog B-like isoform X5
LOC111136118	-0.058918	0.00127558	SEC14-like protein 2
LOC111136123	1.98423	0.00524554	39S ribosomal protein L47, mitochondrial-like
LOC111136130	-0.0152867	1.61e-07	rho GTPase-activating protein 39-like isoform X5
LOC111136133	-1.36058	0.0338495	coiled-coil-helix-coiled-coil-helix domain-containing protein 10, mitochondrial
LOC111136134	1.96552	0.0202795	EF-hand calcium-binding domain-containing protein 5-like isoform X1
LOC111136156	7.56213	2.60789e-08	probable ATP-dependent RNA helicase DDX56
LOC111136172	-0.0816764	0.0250045	nuclear receptor ROR-beta
LOC111136219	0.178977	0.0344698	Kinesin-like protein KIFC3
LOC111136258	-2.16377	0.0129175	basic proline-rich protein isoform X1
LOC111136261	0.0100722	0.0289069	227 kDa spindle- and centromere-associated protein-like isoform X9
LOC111136315	-0.0451818	0.000185715	Tudor domain-containing protein 12
LOC111136359	-0.0263208	7.58e-05	ankyrin repeat protein
LOC111136398	7.19652	0.00251287	AN1-type zinc finger protein 1
LOC111136403	1.92357	0.0350988	dentin sialophosphoprotein-like isoform X1
LOC111136411	-3.45604	0.000885784	28S ribosomal protein S23, mitochondrial-like
LOC111136414	-1.97405	0.0198233	E3 ubiquitin-protein ligase TRAF7-like isoform X1
LOC111136449	0.0101433	0.0446622	Membrane-bound transcription factor site-1 protease
LOC111136460	7.79535	0.000600383	beta-1,3-galactosyltransferase brn-like
LOC111136479	-0.0389192	0.00128677	calpain-5-like
LOC111136497	-4.09265	0.016814	ribose-phosphate pyrophosphokinase 4-like
LOC111136516	2.72082	0.0100688	vesicle-associated membrane protein/synaptobrevin-binding protein-like isoform X2
LOC111136519	-0.0169157	0.00614881	unconventional myosin-XVIIIa-like isoform X3
LOC111136524	1.91694	0.0229343	WD repeat-containing protein 60-like
LOC111136548	-0.00120611	0.00101793	calcium-transporting ATPase sarcoplasmic/endoplasmic reticulum type-like isoform X1
LOC111136591	-0.0292335	0.0496118	FH1/FH2 domain-containing protein 3-like isoform X9
LOC111136616	1.76528	0.0339905	cilia- and flagella-associated protein 99-like
LOC111136619	0.746741	0.00991245	protein shisa-5
LOC111136620	-0.0955965	0.0260717	collagen alpha-1(XII) chain-like
LOC111136622	2.14233	0.0314223	serine/threonine/tyrosine-interacting-like protein 1
LOC111136641	-0.0260595	0.00217528	EF-hand calcium-binding domain-containing protein 6-like isoform X2
LOC111136698	2.71296	0.0338495	CAP-Gly domain-containing linker protein 4-like
LOC111136722	-0.0321694	0.00173551	katanin p80 WD40 repeat-containing subunit B1-like isoform X1
LOC111136730	-0.130144	0.0199981	collagen alpha-1(XII) chain-like
LOC111136777	1.61442	0.0210937	E3 ubiquitin-protein ligase BRE1A-like
LOC111136801	-0.0841407	0.00080922	protein VAC14 homolog
LOC111136807	4.83768	0.0157397	Ankyrin repeat protein
LOC111136837	7.77362	0.00128677	uncharacterized protein LOC111136837 isoform X1
LOC111136850	3.05579	0.00319769	acylpyruvase FAHD1, mitochondrial-like
LOC111136861	-0.0479416	0.00298584	polycystic kidney disease protein 1-like 2
LOC111136875	-0.354789	0.00435854	protein RRP5 homolog
LOC111136881	2.08663	0.027479	cytochrome b5 domain-containing protein 1-like
LOC111136945	1.66814	0.0255114	trichohyalin-like isoform X2
LOC111136972	-5.53628	0.0146418	run domain Beclin-1-interacting and cysteine-rich domain-containing protein-like isoform X2
LOC111136982	-5.37782	0.00133232	dual oxidase
LOC111137032	-1.08686	0.03333	cyclin-dependent kinase 11B-like
LOC111137057	4.02158	0.0118497	lipoxygenase homology domain-containing protein 1-like
LOC111137068	1.87614	0.0402895	33 kDa inner dynein arm light chain, axonemal
LOC111137089	-0.513129	0.0454165	60S ribosomal protein L8
LOC111137112	-6.72217	0.00278354	sperm flagellar protein 1-like isoform X3
LOC111137128	-0.0566228	6.3705e-05	Versican core protein
LOC111137133	3.00867	0.001561	enolase 4-like isoform X1
LOC111137134	-0.0355517	0.00868977	Versican core protein
LOC111137164	-0.0637989	0.00033282	myb/SANT-like DNA-binding domain-containing protein 4
LOC111137169	1.97674	0.0127895	cilia- and flagella-associated protein 251-like
LOC111137204	-1.38908	0.0346513	39S ribosomal protein L3, mitochondrial-like
LOC111137205	0.00492155	0.043273	cephalotoxin-like protein
LOC111137214	-0.0218378	0.016814	protein FAM178A-like isoform X2
LOC111137228	1.53085	0.0377949	TPR repeat-containing protein DDB_G0287407-like
LOC111137257	-0.00299563	0.0100104	glycine-rich cell wall structural protein-like
LOC111137274	-0.233736	0.0206155	interferon-induced very large GTPase 1-like
LOC111137366	-0.292437	0.0497211	temptin-like isoform X1
LOC111137398	-1.67918	0.00293937	Cytochrome c1, heme protein, mitochondrial
LOC111137436	1.70608	0.048536	cyclic nucleotide-binding domain-containing protein 1-like
LOC111137512	2.41977	0.0269294	testis-expressed protein 49-like
LOC111137576	0.146473	0.0299618	BTB/POZ domain-containing protein 16-like isoform X1
LOC111137631	-6.32779	0.00152391	trace amine-associated receptor 1-like
LOC111137702	-1.14125	0.0126676	filamin-A-like isoform X1
LOC111137713	-0.0177233	0.0473698	matrix metalloproteinase 1
LOC111137797	1.76518	0.0338495	Dynein light chain roadblock-type 2
LOC111137900	-0.0781444	0.0279107	clathrin heavy chain 1 isoform X1
LOC111137936	1.97152	7.67849e-05	sperm flagellar protein 1-like isoform X5
LOC111137946	-0.01098	0.0198233	telomerase protein component 1-like
LOC111137958	1.09163	0.0284561	WD repeat-containing protein 5-like
LOC111137967	1.79361	0.0407538	coiled-coil domain-containing protein 189-like
LOC111137987	-0.0709089	0.0208571	uncharacterized protein LOC111137987
LOC111137998	-0.148447	0.0482028	P2X purinoceptor 4-like isoform X1
LOC111138013	0.816187	0.0139525	ataxin-1-like isoform X2
LOC111138015	1.55341	1.13539e-05	F-box only protein 36-like
LOC111138046	-0.00111811	4.09e-05	Remodeling and spacing factor 1
LOC111138059	1.59804	0.00587619	cilia- and flagella-associated protein 20
LOC111138073	-0.00603128	0.0113033	uncharacterized protein LOC111138073 isoform X1
LOC111138112	10.467	7.67849e-05	Inositol 1,4,5-trisphosphate receptor type 3
LOC111138125	-0.00860698	0.0269413	unconventional myosin-Ic-like isoform X1
LOC111138165	-0.125779	0.0239353	mesenchyme-specific cell surface glycoprotein-like
LOC111138182	14.1344	1.70772e-16	glycine-rich cell wall structural protein-like isoform X1
LOC111138192	1.8667	0.0347037	translin-associated factor X-interacting protein 1-like
LOC111138274	2.09626	0.00925271	zinc finger MYND domain-containing protein 12-like
LOC111138333	2.32904	0.000901844	coiled-coil domain-containing protein 65-like
LOC111138334	1.58526	0.0373892	growth arrest-specific protein 8-like
LOC111138357	5.14154	0.00299301	sodium- and chloride-dependent creatine transporter 1-like
LOC111138414	1.87267	0.00474411	glutathione S-transferase omega-1-like
LOC111138443	-0.0610717	0.0330207	carboxypeptidase D-like
LOC111138463	-0.00702414	0.00742534	thioredoxin-like protein 4A
LOC111138492	2.50911	0.00660252	interferon-induced transmembrane protein 1-like
